# Supplementary material for: Understanding the unique S-scheme charge migration in triazine/heptazine crystalline carbon nitride homojunction
Source: Nat Commun. 2023 Jul 3;14:3901. doi: 10.1038/s41467-023-39578-z (PMC10317968; doi:10.1038/s41467-023-39578-z)
Supplement: Supplementary file 3 — Source Data [file 41467_2023_39578_MOESM3_ESM.xlsx]

## Sheet: Fig1.h
5	5424.7	5475.3	4188.27	5365.42
5.01	5306.18	5324.1	4136.43	5669.72
5.02	5325.32	5343.83	3905.55	5748.15
5.03	5373.47	5453.72	3828.4	5698.15
5.04	5312.95	5342.55	3892	5554.28
5.05	5435.87	5248.13	3846.27	5629.07
5.06	5511.73	5069.05	3980.95	5554.25
5.07	5516.67	5117.37	4085.22	5417.85
5.08	5375.82	5518.8	4006.1	5312.9
5.09	5363.62	5537.53	4131.02	5541.6
5.1	5430.3	5459.85	3906.48	5509.1
5.11	5414.77	5379.55	3830.3	5367.8
5.12	5188.62	5396.98	3803.02	5403.8
5.13	5064.77	5545.87	3759.85	5550.78
5.14	5284.93	5482.53	3902.72	5635.23
5.15	5148.37	5362.85	3943.17	5603
5.16	5144	5027.83	3980.33	5360.08
5.17	5089.32	4935.25	4023.5	5266.67
5.18	4826.7	5079.28	3904.05	5313.68
5.19	5003.67	4980.53	3685.45	5627.18
5.2	5010.87	5022.47	3710.72	5608.93
5.21	5025.45	5372.33	3949.87	5479.47
5.22	5226.37	5535.27	4080.37	5273.63
5.23	5358.8	5338.33	3947.13	4917.78
5.24	5218.68	5261.77	4024.47	5152.82
5.25	5291.15	5266.67	4106.85	5429.38
5.26	5420.58	5113.75	4022.57	5600.97
5.27	5320.58	5026.47	3900.98	5685.3
5.28	5184.3	5228.45	3866.67	5499.98
5.29	5220.6	5304.9	4031.4	5687.32
5.3	5320.62	5123.48	3852.87	5588.17
5.31	5220.53	5120.62	3667.62	5146.92
5.32	5307.92	5491.35	4021.77	5164.78
5.33	5460.85	5268.4	4206.88	5292.2
5.34	5394.05	5116.67	3945.88	5246.03
5.35	5408.87	5140.22	3880.43	5216.67
5.36	5433.33	5055.8	3852.9	5322.65
5.37	5374.45	5099.1	3774.45	5284.23
5.38	5526.67	5050.88	3726.45	5144
5.39	5305.53	4934.22	3787.33	5276.68
5.4	5206.9	4947.12	3581.07	5302.88
5.41	5299.13	5308.32	3601.15	5236.22
5.42	5510.07	5426.43	3897.42	5299.13
5.43	5595.12	5334.18	3976.43	5486.52
5.44	5293.62	5347.13	4084.52	5302.53
5.45	5107.73	5237.03	3991.92	5306.07
5.46	5260.13	5183.33	3933.33	5173.2
5.47	5144.73	5206.9	3626.87	5041.07
5.48	5349.58	5157.73	3865.43	4792.68
5.49	5466.67	4991.87	3993.08	4947.58
5.5	5171.92	5121.98	3782.9	5167.9
5.51	5215.08	5046.72	4124.48	5098.75
5.52	5153.62	5148.42	3922.65	5156.13
5.53	5229.72	4957.22	3837.43	5176.42
5.54	5389.48	5192.03	3843.08	5190.25
5.55	5409.75	5545.65	3727.18	5341.53
5.56	5388.2	5244.07	3777.7	5081.52
5.57	5253.57	5177.7	3934.63	5079.77
5.58	5200	5193.07	3841.77	4932.77
5.59	5152.8	5112.55	3854.12	5050.57
5.6	5227.73	5224.92	3906.93	5086.13
5.61	5396.47	5141.73	3963.87	5184.67
5.62	5237.58	4906.32	3652.9	5127.13
5.63	5126.4	5151.98	3681.88	5177.75
5.64	4904.22	5271.53	3903.43	5322.88
5.65	4804.87	5243.07	3707	5225.03
5.66	5047.88	5268.75	3659.02	5107.65
5.67	5397.9	5212.5	3813.18	5106.95
5.68	5429.17	5065.28	3843.05	5222.92
5.69	5494.45	4827.77	3809.72	4959.7
5.7	5332.62	4679.15	3752.77	4856.95
5.71	5462.53	4850.73	3827.8	4559.67
5.72	5372.87	4886.1	3843.05	4645.88
5.73	5122.87	5020.18	4093.13	5205.7
5.74	5345.25	4870.77	4034.67	5258.28
5.75	5336.75	4724.28	3836.75	5388.97
5.76	5153.42	5278.73	4019.55	5679.27
5.77	5371.67	5292.25	4140.28	5447.75
5.78	5400.65	5117.32	3996.43	5151.3
5.79	5378.48	4917.95	3921.52	4953.4
5.8	5536.9	4649.17	3869.42	5006.32
5.81	5387.35	4850.2	3861.82	5085.45
5.82	5158.23	5179.33	3973	5064.55
5.83	5253.6	5042.18	3993.03	5168.15
5.84	5340.3	4760.95	3912.43	5346.63
5.85	5326.37	4825.13	3989.68	5222.77
5.86	5304.85	4847.88	4328.75	5209.08
5.87	5193.65	4998.77	4355.47	4985.17
5.88	5126.37	4960.3	4399.38	4776.97
5.89	5234.85	4963.93	4126.07	4886.97
5.9	5425.15	4983.33	3692.72	5257.28
5.91	5187.87	5030.62	3578.48	5087.87
5.92	5161.22	5061.82	3784.27	4659.37
5.93	5188.18	5113.95	3949.4	4686.98
5.94	5242.43	5015.13	3924.23	4856.38
5.95	5266.67	5167.62	3982.75	4923.63
5.96	5290.32	5131.78	3933.92	4862.4
5.97	5418.22	4835.08	4124.6	4750.58
5.98	5253.88	4579.65	4062.98	4551.17
5.99	5202.13	4433.92	4023.65	4719.77
6	5287.6	4506.4	4009.68	5277.73
6.01	5352.13	4668.23	3952.72	5407.55
6.02	5047.45	4669.38	4039.73	5229.63
6.03	4940.32	4697.3	4118.8	5107.55
6.04	5292.88	4834.9	3932.33	5047.87
6.05	5397.87	4883.33	3909.12	5328.93
6.06	5418.8	4871.52	3921.52	5201.7
6.07	5598.87	4712.95	3999.43	4828.05
6.08	5382.88	4661.82	4317.12	4704.85
6.09	5172.07	4761.27	4244.13	4877.37
6.1	5227.93	4859.12	4036.6	5020.95
6.11	5408.57	4942.45	3924.2	5061.83
6.12	5655.87	4907.53	3947.3	5102.15
6.13	5579.6	5013.42	3647.38	5081.18
6.14	5374.77	4747.38	3646.75	5137.62
6.15	5316.67	4663.97	4007.47	4800.07
6.16	5281.18	4636.03	3991.43	4555.4
6.17	5254.83	4758.58	3791.42	4835.97
6.18	5108.08	4994.05	3816.12	4907.53
6.19	4801.65	5102.15	3861.83	4883.33
6.2	4794.6	4832.85	3712.93	5119.85
6.21	4998.9	4775.8	3614.52	5334.93
6.22	5173.1	4646.27	3741.92	5525.25
6.23	5358.58	4725.25	3989.22	5193.07
6.24	5121.02	4736.03	4054.83	4844.12
6.25	5000	4917.72	3979.05	4695.72
6.26	5153.73	5177.4	3879.05	4713.97
6.27	5252.15	5037.13	3980.08	4875.25
6.28	5302.15	4654.35	3950.55	5004.28
6.29	5482.23	5006.38	4105.88	4915.07
6.3	5408.08	5247.3	4136.03	5044.05
6.31	4995.22	5030.15	3974.75	5116.67
6.32	4826.35	4767.77	3928.5	5081.18
6.33	4994.05	4510.78	3826.9	4841.98
6.34	5303.18	4433.33	3901.58	4927.38
6.35	5423.65	4539.77	3630.72	5059.13
6.36	5114.05	4902.62	3689.2	5012.38
6.37	5077.93	4773.18	3896.75	4912.38
6.38	5069.37	4560.25	3926.35	4918.82
6.39	5239.2	4717.68	3727.47	4779.62
6.4	5186.6	5249.33	3685.47	4799.43
6.41	5097.87	5279.62	3948.32	5093.47
6.42	5166.1	5098.42	3896.28	5164.53
6.43	5578.37	5014.53	3880.63	5008.12
6.44	5615.1	5212.83	4018.23	4950
6.45	5259.25	4992.58	4113.97	4914.53
6.46	5038.75	4795.73	4097.87	4911.82
6.47	4917.23	5062.23	3917.82	5082.18
6.48	4930.62	4875.95	3861.82	5043.6
6.49	5245.57	4738.18	3961.25	4905.42
6.5	5425.78	4887.02	4000	4665.68
6.51	5284.5	4961.82	3988.18	4654.27
6.52	5299.42	5108.52	4278.87	4825.18
6.53	5392.43	4953.88	4258.15	4753.3
6.54	5274.82	4748.47	4152.72	4700
6.55	5358.52	4593.62	3814.18	4995.5
6.56	5286.65	4585.47	3801.53	4832.98
6.57	5375.17	4647.28	3838.18	4645.75
6.58	5303.32	4761.22	4140.63	4876.68
6.59	5273.63	4823.63	4136.67	4995.15
6.6	5295.15	4880.6	4024.25	5047.27
6.61	5441.82	5077.27	3976.37	5078.48
6.62	5275.47	4795.48	3813.05	5036.07
6.63	5336.95	4626.37	4033.6	5052.12
6.64	5317.28	4663.93	4114.55	4901.23
6.65	5295.15	4612.43	3851.87	4880.6
6.66	5418.15	4689.67	3726.37	4911.82
6.67	5336.7	4886.93	3941.15	4857.6
6.68	5448.73	4961.82	4104.22	5093.25
6.69	5563.92	5025.73	4121.52	5424.47
6.7	5276.2	4955.5	4199.37	5221.33
6.71	5232.68	4763.1	4221.52	4958.25
6.72	5302.1	4440.13	3767.82	4876.38
6.73	5363.92	4640.43	3595.15	5008.4
6.74	5135.3	4731.23	3871.65	5007.62
6.75	5092.38	4763.9	4018.77	4640.83
6.76	5293.82	5078.57	3903.43	4653.52
6.77	5224.97	4869.35	3566.58	4846.57
6.78	5343.78	4603.45	3568.08	4959.03
6.79	5180.52	4715.3	3711.13	4841.65
6.8	5236.82	4877.78	3832.65	4665.27
6.81	5075.68	4963.88	3878.47	4663.88
6.82	5042.37	5184.02	3859.72	4895.83
6.83	5444.42	4770.87	3720.15	4853.48
6.84	5493.77	4625.68	3666.67	4575.73
6.85	5249.35	4732.62	3761.08	4837.43
6.86	5025.03	4731.27	3800	4912.52
6.87	5108.28	5047.12	3764.6	4836.13
6.88	5449.88	5088.93	3797.2	4816.67
6.89	5519.47	4884.8	3734.07	5029.07
6.9	5393.8	4781.27	3888.78	4998.68
6.91	5432.58	4802.07	4002.07	4938.2
6.92	5277.9	4946.43	3969.48	5039.52
6.93	5306.17	4988.2	3678.68	4871
6.94	5385.38	4912.57	3672.83	4995.65
6.95	5258.47	4965.9	3834.62	5000.77
6.96	5152.82	4846.68	3977.68	4907.7
6.97	5204.1	4736.17	4052.05	4741.82
6.98	5752.18	4822.8	3842.62	5178.6
6.99	5730.83	4784.13	3714.63	5465.87
7	5668.7	4738.22	3641.05	5311.35
7.01	5683.33	4921.97	3852.45	5091.87
7.02	5671.55	5011.78	4008.95	4962.6
7.03	5595.95	5287.78	3939.03	5169.08
7.04	5413.45	4999.27	3746.78	4936.65
7.05	5232.15	4515.13	3706.9	4717.5
7.06	5265.82	4524.75	3704.88	4954.38
7.07	5099.68	4748.3	3758.92	5019.53
7.08	5323.02	4981.62	3830.47	5129.6
7.09	5438.22	5014.65	3932.47	4971.27
7.1	5221.28	5023.57	4096.25	4765.53
7.11	5074.43	4962.65	3973.32	4645.98
7.12	4944	4803.77	3900	4628.45
7.13	5041.32	4950.22	3794	4915.98
7.14	5311.97	5056.88	3832.43	5151.1
7.15	5105.63	4878.27	4113.93	5141.13
7.16	4936.23	4823.55	4228.43	4892.97
7.17	5034.4	4833.33	3974.33	5164.95
7.18	4989.17	5104.07	3925.52	5187.18
7.19	4867.62	4804.72	3902.92	4839.08
7.2	5056.95	4350.88	3848.03	4799.05
7.21	5291.22	4492.23	3915.7	4833.33
7.22	5255.87	4858.87	4114.73	4892.17
7.23	5628.45	4813.72	4030.38	4728.42
7.24	5623.53	4773.53	3966.67	5061.75
7.25	5761.73	5077.4	4190.17	5233.33
7.26	5955.85	5082.38	4259.82	5127.48
7.27	5882.4	5221.5	4132.4	5177.42
7.28	5504.08	5041.3	4095.1	4993.25
7.29	5507.77	4945.08	4005.93	4970.55
7.3	5519.63	4938.25	3825.58	5129.32
7.31	5241.38	4757	3895.97	4924.72
7.32	5450.68	4659.83	4173.32	4969.47
7.33	5548.08	4779.28	4266.67	5021.58
7.34	5486.33	5056.6	4031.65	4863.9
7.35	5325.67	5267.5	4156.58	4800
7.36	5525.13	4917.22	4062.03	5058.47
7.37	5363.15	4926.2	3818.88	4872.98
7.38	5026.83	4906.03	3796.98	4996.65
7.39	5144.73	4890.15	3840.15	4900.35
7.4	5444.7	4911.75	4108.33	4840.15
7.41	5145.87	4728.8	4146.22	4826.52
7.42	5018.55	4732.18	4163.63	4910.58
7.43	5455.92	4895.78	3995.52	5032.17
7.44	5574.65	4903.05	3998.83	4855.4
7.45	5444.38	4953.75	4103.75	4790.13
7.46	5423.47	4959.87	4262.4	4917.33
7.47	5550.65	4973.47	4246.27	5072.27
7.48	5705.58	4701.78	4099.35	4999.35
7.49	5808.65	5075.97	4026.53	5184.58
7.5	5692.6	5330.25	4110.48	5400.62
7.51	5445.72	5103.75	3950.65	5297.55
7.52	5343.22	4812.4	4101.17	5139.53
7.53	5509.18	4885.73	4164.83	5193.78
7.54	5548.17	4879.67	4278.93	5233.33
7.55	5463.02	4826.57	4192.7	5116.13
7.56	5339.58	4969	3934.12	5289.32
7.57	5499.18	4857.58	3978.88	5113.85
7.58	5548.18	5123.07	4033.33	5035.15
7.59	5580.18	5336.95	3857.63	4979.72
7.6	5787.38	5027.03	3806.75	4704.05
7.61	5632.47	4977.02	3816.67	4845.92
7.62	5451.37	5040.08	3957.17	5277.83
7.63	5194.23	5014.88	4227.38	5311.3
7.64	5287.28	4836.13	4340.08	5219.85
7.65	5109.2	4907.1	4221.27	5188.3
7.66	5011.7	4966.67	3827.32	5323.75
7.67	5484.65	4990.07	3870.53	5336.53
7.68	5917.3	5105.28	3739.43	5293.27
7.69	5747.65	5044.73	3755.27	5026.02
7.7	5598.25	4812.88	3916.95	5267.5
7.71	5817.18	4920.42	4025.13	5089.27
7.72	5682.85	4976.62	4096.77	4973.38
7.73	5641.78	5036.8	4058.22	5123.6
7.74	5725.1	4891.37	3764.53	5218.4
7.75	5516.3	4664.75	3918.77	5326.82
7.76	5381.62	4763.57	4103.43	5331.62
7.77	5495.17	5265.55	3911.38	5036.32
7.78	5199.62	5706.95	3991.87	4963.38
7.79	4944.9	5326.2	4253.52	5123.47
7.8	5215.25	5198.4	4181.55	5101.6
7.81	5548.45	5420.12	4023.27	5230.1
7.82	5469.92	5126.5	3924.97	4938.17
7.83	5411.67	4733.27	3771.63	4818.35
7.84	5288.32	4820.02	3646.65	4775
7.85	5326.67	5226.65	3733.33	4913.33
7.86	5494.97	5226.7	3981.62	5041.65
7.87	5503.35	4851.78	4183.28	4740.13
7.88	5669.9	4844.93	3941.83	4856.52
7.89	5645.08	4771.77	3839.98	4920.03
7.9	5623.32	4658.38	3954.9	4643.57
7.91	5714.92	4901.38	3930.08	4638.22
7.92	5598.52	5039.97	3993.22	4974.63
7.93	5346.93	5015.05	4021.68	5169.9
7.94	5394.8	4860.22	3958.43	4955.4
7.95	5624.68	5126.08	3816.87	4931.52
7.96	5618.5	5173.52	3766.67	4966.67
7.97	5594.97	4912.13	4127.57	4780.4
7.98	5844.43	4921.42	4143.67	4979.35
7.99	5705.62	5001.58	4025.15	4948.72
8	5565.1	4981.77	4162.9	4906.6
8.01	5538.37	4780.53	3965.77	5149.33
8.02	5707.8	4827.93	4094.25	5215.1
8.03	5806.58	4767.05	4293.03	5397.68
8.04	5979.43	4798.05	4112.43	5343.82
8.05	5864.02	5054.2	3946.92	5108.97
8.06	5516.02	5150	3788.82	5114.68
8.07	5423.23	5382.4	4070.32	5184.87
8.08	5456.57	5041.87	4181.82	5188.38
8.09	5489.9	4966.15	4050.52	4881.33
8.1	5743.88	4865.7	4069.68	4935.82
8.11	5745.5	4927.72	4088.38	4970.22
8.12	5908.95	4960.12	4164.6	4915.17
8.13	5976.78	4891.97	4165.18	4795.55
8.14	5827.42	4947.9	4289.25	4854.43
8.15	5801.47	5168.97	4303.6	5085.63
8.16	6025.45	5041.22	4144.13	5073.87
8.17	6023.88	4950	4048.55	5149.3
8.18	5565.92	4996.38	4149.28	5292.75
8.19	5452.88	5086.22	4176.82	5298.55
8.2	5471.75	5116.67	4178.25	5352.87
8.21	5582.55	4931.27	4229.68	5209.52
8.22	6073.57	4861.58	4250	5272.35
8.23	6081.33	5202.57	4087.83	5252.25
8.24	5490.47	5129.97	4109.32	5459.85
8.25	5602.43	4790.2	4265.78	5219.33
8.26	5831.03	4718.07	4177.77	5460.23
8.27	5982.4	5022.67	4186.1	5517.6
8.28	5825.07	4745.03	4228.23	5235.25
8.29	5525.1	4763.32	4210.2	5110.2
8.3	5525.87	4664.95	4315.65	5065.3
8.31	5589.8	4756.78	4227.92	5292.83
8.32	5993.07	5157.03	4259.15	5168.78
8.33	6201.33	5149.75	4438.7	5159.13
8.34	5823.78	4898.45	4419.12	5176.88
8.35	5615.33	5013.07	4163.83	5155.12
8.36	5750.15	5169.3	3962.72	5138.45
8.37	5816.67	5338.57	3974.4	5052.5
8.38	5597.3	5307.63	3849.92	5201.38
8.39	5569.25	5174.33	3702.53	5271.78
8.4	5750.02	5064.1	4082.12	5162.8
8.41	5862.82	5021.8	4243.6	5347.42
8.42	5952.55	4982.07	4083.38	5276.98
8.43	5914.13	5001.27	4120.45	5003.95
8.44	5825.68	5166.55	4316.55	5112.67
8.45	5477.25	4956.68	4371.8	5349.85
8.46	5379.43	5052.3	4274.47	5232.28
8.47	5423.05	5161.52	4360.07	5196.08
8.48	5848.02	5120.58	4405.15	5412.48
8.49	5768.47	5226.68	4434.55	5350.28
8.5	5684.53	5237.28	4208.22	5168.2
8.51	5964.75	5044	4007.92	4886.45
8.52	5807.15	5104.77	4047.22	5105.55
8.53	5809.88	5178.17	4117.85	5376.55
8.54	5912.68	5252.35	4202.35	4961.73
8.55	6048.33	5306.33	4267.83	5003
8.56	5927.55	5259.18	4168.37	5220.13
8.57	5723.57	5233.33	4047.7	5427.58
8.58	5678.15	5118.42	4039.65	5339.12
8.59	5637.38	5181.55	4118.93	5048.38
8.6	5697.07	5095.5	4322.28	4869.6
8.61	5985.95	4987.4	4400	5028.53
8.62	6168.88	5035.55	4204.85	5242.95
8.63	6050.8	5192.92	3864.17	5334.43
8.64	5788.27	5353.27	4013.9	5338.53
8.65	5940.9	5388.53	4110.38	5356.28
8.66	5969.72	5394.8	4340.83	5137.3
8.67	5841.62	5205.08	4300.95	4907.22
8.68	5696.83	5322.98	4451.12	5044.87
8.69	5810.43	5141.63	4550	5270.85
8.7	5860.42	5062.5	4481.27	5298.97
8.71	5758.37	4842.8	4312.55	5054.27
8.72	5510.55	4767.68	4307.25	5018.7
8.73	5714.3	4920.7	4447.82	5004.22
8.74	5827.12	5246.57	4408.45	4914.67
8.75	5748.02	5309.47	4355.23	4951.98
8.76	6025.52	5100.32	4064.03	4891.82
8.77	6109.48	4993.8	4024.82	4838.57
8.78	6197.67	4834.72	4146.7	4833.33
8.79	6272.87	4686.67	4457.65	5336.23
8.8	6123.37	4901.38	4754.73	5429.55
8.81	5935.77	5153.75	4650.57	5138.2
8.82	6214.52	5205.25	4406.78	5067.6
8.83	6355.25	5268.5	4390.42	4889.23
8.84	6053.23	5197.27	4062.83	4720.1
8.85	6293.23	5241.28	3854.35	5196.83
8.86	6329.77	5340.37	3901.78	5148.13
8.87	6015.77	5264.02	4081.6	5358.82
8.88	5694.77	5387.68	4423.63	5288.63
8.89	5896.37	5272.9	4367.63	5069.35
8.9	6215.65	4761.72	4192.17	5028.07
8.91	6539.23	4988.17	4229.75	5056.12
8.92	6388.05	5399.72	4483.05	5112.22
8.93	6004.8	5215.37	4480.87	5076.4
8.94	6202.03	5185.78	4467.48	4958.93
8.95	6372.77	4937.47	4437.82	4996.32
8.96	6315.08	4891	4541.8	5033.33
8.97	6169.6	4967.45	4474.9	5147.07
8.98	6173.52	5051.55	4337.08	5256.85
8.99	6177.27	5322.02	4300	5226.5
9	6007.58	5285.62	4368.18	5188.63
9.01	5865.18	4909.95	4524.95	5194.7
9.02	6060.47	4914.3	4299.43	5256.78
9.03	6416.43	5051.45	4200.73	5328.75
9.04	6397.13	5083.33	4534.45	5293.25
9.05	6106.4	5003.92	4433.72	5164.55
9.06	6068.05	5250.23	4259.95	5128.02
9.07	5975.27	5179.22	4290.03	5212.72
9.08	6120.72	4856.62	4452.7	5306.68
9.09	6216.67	4750	4471.33	5480.67
9.1	6160.02	5021.9	4529.3	5300.75
9.11	6155.98	5104.7	4385.45	5375.88
9.12	6166.67	5332.43	4345.28	5285.5
9.13	6279.87	5483.95	4660.97	5052.85
9.14	6469.12	5454.73	4449.22	5198.33
9.15	6284.47	5241.02	4396.45	5311.32
9.16	6200.6	4935.13	4472.62	5135.73
9.17	6114.92	4765.5	4505.95	5016.08
9.18	6100.57	5049.78	4460.15	4796.57
9.19	6353.93	5425.97	4388.13	4846.88
9.2	6274.65	5533.33	4366.67	5142.57
9.21	6025.25	5601.08	4468.28	5238.72
9.22	6108.03	5328.57	4415.08	5312.35
9.23	6363.88	5341.32	4344.1	5169.45
9.24	6337.2	5179.77	4288.22	4869
9.25	6170.57	4874.95	4153.9	5014.77
9.26	6173.03	5121.53	4302.92	5088.23
9.27	6222.53	5418.57	4490.17	5089.2
9.28	6267.13	5404.47	4612.2	5246.47
9.29	6227.02	5085.1	4312.12	5170.25
9.3	6177.48	5321.55	4341.4	5190.07
9.31	6346.75	5286.15	4433.33	5379.65
9.32	6197.05	5003.3	4455.83	5348.73
9.33	5700.9	4927.92	4522.9	5210.02
9.34	6000.18	5102	4516.27	5414.05
9.35	6525.6	5160.85	4443.8	5522.1
9.36	6599.25	5082.58	4472.85	5718.93
9.37	6431.87	5038.77	4477.53	5547.07
9.38	6332.98	4864.88	4657.57	5113.47
9.39	6260.53	4906.82	4772.45	5236.1
9.4	6210.88	4921.78	4760.88	5377.88
9.41	6087.82	5180.47	4581.72	5181.4
9.42	6190.35	5484.88	4410.28	4948.75
9.43	6289.08	5521.82	4265.77	5141.18
9.44	6266.38	5264.65	4261.5	5457.18
9.45	6395.65	5060.37	4597.03	5516.38
9.46	6444.27	5173.47	4526	5309.6
9.47	6298.98	5194.02	4170.35	5171.88
9.48	6300.48	5065.93	4229.07	5407.42
9.49	6333.33	4860.03	4316.67	5488.58
9.5	6568.2	4850.43	4596.28	5287.72
9.51	6783.97	5241.12	4621.53	5211.18
9.52	6397.43	5193.13	4376.67	5406.67
9.53	6362.1	5139.2	4395.07	5399.45
9.54	6695.72	5099.65	4427.67	5428.18
9.55	6559.87	5256.47	4572.98	5343.85
9.56	6411.02	5283.03	4527.23	5573.53
9.57	6277.27	4993.38	4578.23	5415.42
9.58	6428.58	5245.88	4577.57	5567.82
9.59	6555.63	5700.92	4516.55	5694.37
9.6	6444.07	5443.23	4544.58	5393.55
9.61	6528.17	5071.73	4421.83	5194.3
9.62	6934.13	5128.12	4405.68	5110.98
9.63	6966.4	5155.47	4333.13	5127.87
9.64	6477.07	5122.2	4316.72	5239.03
9.65	6188.78	5205.67	4489.1	5216.58
9.66	6383.55	5127.67	4488.82	5272.3
9.67	6677.88	5111.13	4427.77	5694.67
9.68	6855.58	5022.2	4494.47	5627.72
9.69	6911.12	5044.43	4611.1	5088.95
9.7	6750.08	5072.23	4605.58	5416.4
9.71	6489.05	5122.17	4339.1	5860.95
9.72	6544.27	5349.75	4416.42	5572.68
9.73	6516.83	5383.43	4627.6	5383.33
9.74	6499.93	5605.05	4749.87	5361.15
9.75	6760.53	5600.32	4628.15	5449.77
9.76	6861.17	5300.63	4394.87	5278.38
9.77	6418	5183.33	4482.82	5476.82
9.78	6200	5061.53	4588.82	5666.55
9.79	6454.58	5287.78	4832.43	5605.85
9.8	6871	5267.37	4595.93	5522.42
9.81	6994.55	4940.02	4483.03	5599.55
9.82	7049.67	4927.23	4494.55	5661.05
9.83	7105.43	5027.53	4383.87	5534.05
9.84	6741.05	5237.82	4697.9	5168.38
9.85	6804	5300.2	4684.55	5105.02
9.86	7076.85	5250.22	4561.25	5359.75
9.87	7138.97	5222.3	4748.63	5654.27
9.88	6791.38	5150.48	4927.22	5518.35
9.89	6462.3	5293.08	5032.83	5598.48
9.9	6350.27	5526.62	4901.33	5435.47
9.91	6520.63	5335.57	4761.58	5344.07
9.92	6484.5	5144.93	4524.07	5366.67
9.93	6537.77	5028.6	4636.85	5498.78
9.94	6820.1	5071.37	4562.92	5731.75
9.95	7296.35	5336.68	4576.67	5475.65
9.96	7120.45	5493.98	4545.37	5289
9.97	6592.58	5439.72	4445.03	5514.17
9.98	6537.53	5059.38	4570.5	5545.43
9.99	6885.57	5344.63	4584.1	5620.82
10	6824.73	5583.33	4484.13	5474.73
10.01	6661.8	5495.53	4559.75	5575.18
10.02	6611.4	5351.27	4506.97	5562.67
10.03	6918	5365.8	4658.35	5445.17
10.04	7346.4	5345.2	4821.47	5526.28
10.05	7329.93	5470.07	4477.47	5714.82
10.06	7009.05	5451.43	4316.18	5586.18
10.07	6927.13	5104.4	4453.77	5220.58
10.08	7146.98	5267.37	4538.55	5652.4
10.09	7184.37	5389.58	4725.03	6059.38
10.1	6887.57	5147.97	4915.08	5887.03
10.11	6979.53	5208.22	4966.67	5548.07
10.12	7056.3	5649.62	4857.42	5684.62
10.13	7033.33	5735.05	4832.77	5598.25
10.14	7197.08	5497.75	5024.67	5559.75
10.15	6672.25	5378.18	4931.17	5621.82
10.16	6480.88	5203.05	4658.82	5971.47
10.17	6746.25	5247.5	4828.33	5953.75
10.18	7002.58	5240.38	4955.77	5751.92
10.19	7137.8	5472.35	4721.23	5721.78
10.2	7046.88	5671.12	4654.45	5668
10.21	7092.18	5656.47	4803.07	5644.22
10.22	7193.52	5742.13	4921.07	5780.57
10.23	6988.28	5375.85	4917.37	5752.12
10.24	7203.67	5269.58	4845.65	5754.35
10.25	7350.73	5507.2	4794.93	5837.67
10.26	7050.93	5600	4739.88	6235.97
10.27	7008.57	5676	4922.95	6379.05
10.28	7403.08	5770.93	5055.03	5883.35
10.29	7648.42	5474.57	4795.48	5492.32
10.3	7455.63	5191.57	4487.35	5470.88
10.31	7398.37	5263.38	4324.13	5673.42
10.32	7086.67	5658.33	4478.33	5636.67
10.33	7073.27	5573.45	5081.45	5609.98
10.34	7134.2	5530.75	5122.7	5828.17
10.35	7192.4	5529.23	4902.63	5922.52
10.36	7309.03	5737.92	5066.28	5808.52
10.37	7522.95	6115.28	4913.08	5879.72
10.38	7443.78	5979.88	4712.65	5852.75
10.39	7231.2	5779.33	4920.93	5616.4
10.4	7490.53	5696.02	5136.37	5948.48
10.41	7494.02	5634.3	5204.92	6355.98
10.42	7518.65	5907.88	5119.6	6299
10.43	7389.28	5700.12	5066.67	6464.63
10.44	7531.18	5456.9	4969.68	5953.43
10.45	7526.63	5724.15	4808.95	5772.33
10.46	7654.57	5904.87	4836.13	6082
10.47	7476.1	5787.53	4711.15	6243.05
10.48	7348.93	5630.62	4627.42	6255.92
10.49	7506.43	5798.37	4869.87	6024.22
10.5	7701.55	5981.15	4989.25	5942.98
10.51	7627.02	5930.73	5080.02	6052.6
10.52	7507.05	5990.7	5348.08	6293.27
10.53	7537	5856.82	5252.02	6153.17
10.54	7513.03	5889.45	5015.33	6113.22
10.55	7633.45	5527.05	4842.78	6209.55
10.56	7652.37	5529.83	4654.73	6394.1
10.57	7734.5	5827.35	4669.03	6140.53
10.58	7971.32	5916.67	5219.92	6217.68
10.59	7927.53	5980.88	5446.48	6163.32
10.6	7721.63	5717.13	4935.28	6199.77
10.61	7885.23	5689	4784.28	6187.1
10.62	7760.17	5659.8	4999.62	6144.02
10.63	7851.68	5664.1	5115.38	6470.47
10.64	7684.37	5732.03	5144.02	6436.45
10.65	8146.33	5846.05	4979.25	6145.92
10.66	8329.32	5665.32	5022	6380.68
10.67	8126.72	5554.65	4993.38	6470.7
10.68	8013.38	5811.78	5039.9	6523.23
10.69	7717.03	5939.35	5174.57	6466.17
10.7	7758.32	6103.68	5429.6	6304.18
10.71	7813.45	6189.35	5677.7	6292.57
10.72	7793.97	6023.78	5409.63	6369.85
10.73	7789.37	5986.48	5206.03	6123.58
10.74	8017.12	5857.27	5327.52	5956.03
10.75	8181.87	5724.18	5208.82	5992.48
10.76	8476.02	5869.85	5206.17	6144.07
10.77	8506	5775.67	5531.93	6142.38
10.78	7860.62	5815.15	5577.28	6046.97
10.79	7681.73	5995.4	5442.47	6345.28
10.8	7925.6	6155.95	5272.85	6448.57
10.81	8090.8	6026.05	5295.32	6389.42
10.82	8048.65	5990.77	5233.57	6351.58
10.83	8116.38	5790	5494.63	6312.17
10.84	8246.78	5840.33	5619.88	6500.92
10.85	8441.87	5939.43	5720.73	6447.57
10.86	8448.82	5922.77	5609.85	6445.07
10.87	8252.18	6001.13	5447.2	6193.8
10.88	8303.87	5754.5	5469.43	5995.57
10.89	8625.93	5646.62	5753.15	5856.75
10.9	8629.62	5820.38	5784.03	6152.33
10.91	8581.62	5921.07	5790.43	6250.75
10.92	8336.7	5975.47	5833.33	6372.92
10.93	8246.5	5757.88	5833.33	6557.02
10.94	8262.28	5669.27	5833.33	6347.48
10.95	8271.03	5752.58	5896.43	6305.17
10.96	8220.27	5688.73	5933.33	6597.9
10.97	8141.32	5748.9	5649.68	6659.8
10.98	8253.17	5732.67	5798.33	6459.17
10.99	8133.93	5861.73	5783.93	6104.3
11	8257.92	5714.93	5719.12	6065.38
11.01	8651.62	5776.35	5770.97	6531.72
11.02	8464.7	5795.22	5825.25	6599.02
11.03	8497.07	5869.48	6143.25	6500
11.04	8298.37	5991.87	6201.52	6416.27
11.05	7974.45	5807.43	5945.02	6492.22
11.06	8067.3	5568.32	6199.32	6577.12
11.07	8427.95	5709.02	6301.7	6823.72
11.08	8437.1	5802	6379.57	6757.75
11.09	8162.08	5762.45	6393.58	6769.05
11.1	8143.92	5812.6	6308.27	6839.57
11.11	8335.58	5766.57	6262.48	6708.18
11.12	8437.52	5549.88	6354.23	6737.57
11.13	8502.08	5627.1	6333.32	6935.43
11.14	8606.22	5774.98	6356.22	7006.25
11.15	8702.03	5893.67	6545.7	6687.78
11.16	8681.33	6116.42	6570.92	6697.63
11.17	8452.48	5967.17	6460.57	6910.23
11.18	8302.17	5650.42	6562.13	6966.67
11.19	8418.33	5716.15	6795.38	7018.58
11.2	8593.42	5972.35	6935.23	7205.68
11.21	8494.4	6087.42	6997.78	7144.4
11.22	8679.93	5830.43	6912.98	6770.07
11.23	8932.9	5614.85	7233.4	6713.98
11.24	8910.83	5780.1	7290.6	7104.38
11.25	8794.22	5879.3	7390.35	7144.73
11.26	8739.65	6156.33	7495.98	7225.87
11.27	8867.75	6385.03	7317.9	7653.87
11.28	8639.98	6178.98	7444.02	7529.65
11.29	8491.32	6074.65	7758.92	7064.8
11.3	8692.15	6151.62	7959.57	7189.03
11.31	8923.8	6059.53	8078.57	7459.52
11.32	8855.65	5797.73	8085.73	7454.8
11.33	8746.05	5703.95	7901.78	7416.67
11.34	8795.13	6035.95	8036.88	7478.47
11.35	8689.22	6150.98	8275.98	7434.32
11.36	8764.62	6017.7	8518.52	7712.55
11.37	8794.68	6018.08	8540.8	7978.37
11.38	8534.2	6173.32	8637.48	7677.53
11.39	8554.07	6085.67	8661.43	7528.28
11.4	8814.23	5901.22	8370.3	7607.73
11.41	9101.33	5911.55	8124.33	7694.88
11.42	9206.42	5939.75	8517.82	7702.57
11.43	8943.82	5964.08	8830.75	8062.48
11.44	8742.37	5983.33	9249.43	8566.28
11.45	9115.87	6106.17	9561.42	8764.03
11.46	9213.22	6029.88	9344.25	8926.55
11.47	9086	6209.38	9316.25	9047.33
11.48	9158.63	6424.2	9706.55	9005.35
11.49	9155.4	6225.33	10145.1	8895.18
11.5	9249.35	6216.02	10259.2	8819.38
11.51	9027.32	6544.82	10437.4	9075.42
11.52	8823.13	6516.5	11076.4	9423.32
11.53	8969.5	6257.35	11491.7	9370.32
11.54	8975.02	6227.77	11346.4	9093.57
11.55	8967.55	6337.9	11511.8	9166.52
11.56	9396.67	6535.9	11923.8	9720.68
11.57	9589.02	6724.82	11965	10193.1
11.58	9407.77	6702.07	12072.7	10235.4
11.59	9560.33	6609.38	12467.6	10224
11.6	9574.62	6857.3	12883.4	10554.4
11.61	9422.48	6789.95	13337.6	10942.7
11.62	9464.42	6450.9	13807	11350.5
11.63	9526.8	6576.43	14074.5	11563.7
11.64	9594.07	6571.37	14153.6	11401.1
11.65	9390.53	6871.33	14207.1	11404.7
11.66	9273.78	7214.22	15011.9	11331.7
11.67	9623.35	6983.73	15698.5	11344.5
11.68	9843.43	6840.4	15867.2	11335.9
11.69	9537.13	6917.13	16334	11767.8
11.7	9242.55	7060.95	16646.9	12436.4
11.71	9284.13	7395.42	16858.2	12797.7
11.72	9531.33	7566.67	17215	12822.9
11.73	10082.9	7596.87	17799.7	12712.9
11.74	10084.9	7375.18	18586.5	12827.7
11.75	9668.72	7216.67	19389.3	12722.2
11.76	9617.17	7176.47	19921.2	12834.6
11.77	9663.25	7150	19665	13522.3
11.78	9800.57	7722.13	20253.2	13977.1
11.79	9749.53	8130.1	21528.8	14391.1
11.8	9629.95	8139.97	22210.5	14696.9
11.81	10037.5	8243.53	22480.2	14709.9
11.82	10146.5	8306.65	22526.7	15003.7
11.83	10153.4	8390.07	23320.5	14996.5
11.84	10413.3	8330	23826.7	14980
11.85	10463.4	8190.03	23660	15296.5
11.86	10426.6	8469.62	24056	15490
11.87	10473.3	8892.95	24612.8	15716.3
11.88	10559.9	8853.78	25435	15929.8
11.89	10410.6	8892.83	26531.3	15973.4
11.9	10263.4	8990.03	27126	16614.2
11.91	10299.8	9222.28	27223.3	16721.5
11.92	10323.4	9602.23	27147	16211.5
11.93	10595.1	9759.95	26861.3	16066.4
11.94	10872.8	9716.98	27157.2	16328.6
11.95	10724.8	9693.27	28052.7	15976.8
11.96	10811.6	9680.15	28648.5	15970.8
11.97	10966.7	9418.7	27841	16081
11.98	11085.6	9031.93	26922.5	15603.5
11.99	11325.2	8992.3	27208.8	15511.6
12	11502.6	9254.75	27761	15722.4
12.01	11312.6	9294.3	27768.3	15724
12.02	10952.3	8729.12	26945	15505.4
12.03	10974.8	8333.93	26301.8	15442.6
12.04	11399.3	8161.77	26348.2	15236.5
12.05	11636.4	8037.07	26154	14829.9
12.06	11689.5	8095.55	25378	14420.1
12.07	11765.9	8002.18	24766.5	13639
12.08	11612.9	7821.22	24636.3	13285.6
12.09	11709.7	7943.82	24404	13520.3
12.1	12102.7	8037.17	23505.5	13177.9
12.11	12040.6	7820.1	22194	12584.6
12.12	11971.7	7329.73	21711.8	12400
12.13	12151.1	7279.65	21334.8	12262.6
12.14	12184.3	7789.42	20788.2	11999.9
12.15	12101	7863.75	20440.2	11932.4
12.16	12125.5	7419.85	20111	12054.8
12.17	12010	7327.27	19438	11499.9
12.18	12144.6	7680.82	18753.7	10851.4
12.19	12492.6	7690.68	18015.2	10915.1
12.2	12528.7	7635.05	16868.3	11193.7
12.21	12515.5	7663.8	16287.4	10863.5
12.22	12872	7474.38	16393.5	10664.2
12.23	13353.5	7408.5	16015.3	10869.8
12.24	13085.1	7664.37	15108.5	10898.5
12.25	12951.7	7641.4	14816.9	10927.9
12.26	13063.9	7643.17	15016.8	10934.7
12.27	12923.6	8034.77	14448.5	10900
12.28	13144.3	8162.55	13740.4	10734.8
12.29	13230.7	8216.53	13042.3	10432.2
12.3	13327.4	8542.6	12715.2	10212.7
12.31	13718.8	8726.37	12885.8	9994.85
12.32	13735.3	8326.33	12576.3	10009.3
12.33	13626.4	7897.77	12118.7	10206.5
12.34	13749.5	8003.22	11729	10264
12.35	13968.7	8411.1	11668.7	9940.55
12.36	14240.6	8783.62	11496.1	9842.3
12.37	14579.1	8694.55	11135.8	10087.9
12.38	14675.4	8678.08	11142.1	10286.9
12.39	14778	8725.47	11214	10591.1
12.4	14854.4	8683.33	11267.5	10573.9
12.41	14717.8	9116.68	11153	10279.2
12.42	14854.7	9587.3	10715.8	10301.4
12.43	15353.2	9401.88	10358.3	10323.1
12.44	15840.2	9365.92	10430	10161
12.45	15795.8	9346.35	10271.5	9958.5
12.46	15623.7	9146.97	10239.4	9789.9
12.47	15885.2	9169.63	10050.2	9896.35
12.48	16121.7	9271.67	9835.83	10390.4
12.49	16437.3	9424.48	9543.58	10609.2
12.5	16190.7	9803.73	9096.58	10662.4
12.51	15582.3	9720.25	9277.57	10618.6
12.52	15832.4	9691.1	9208.47	10590.7
12.53	16491.3	9986.1	8651.57	10977.1
12.54	16342.1	9956.88	8435.75	11061.6
12.55	16622.1	10012.1	8383.27	10914.3
12.56	17307.2	9837.98	8371.45	10881
12.57	17433.3	9797.57	8552.33	10742.9
12.58	17193	10256.8	8381.25	10716.6
12.59	17506.3	10443	8157.17	10833.2
12.6	17793	10305	8093	11130.3
12.61	17218.3	10470.7	8040.5	11478
12.62	17205.7	10631	8156.65	11438.7
12.63	17651.7	10739.9	8221.57	11202.9
12.64	18202.3	10767	8010.55	10908.3
12.65	18646.8	10962.8	7904.53	10939.3
12.66	18203.7	10979.8	7971.17	11272.5
12.67	18253.7	10594.8	7801.52	11256
12.68	18855	10286.7	7489.45	11048.3
12.69	19040.5	10228.3	7140.17	11172.1
12.7	18693.8	10797	7287.3	11420.4
12.71	18489.8	10820.9	7316.6	11094.8
12.72	18806.3	10441.3	7488.98	10971.6
12.73	18941.3	10571.5	7806.45	11201.4
12.74	18958.5	10754.3	7661.97	11247.9
12.75	19223.3	10755.1	7535.45	11346.1
12.76	18829.5	10742.7	7512.45	11245.6
12.77	18334.3	10553	7398.9	11034.3
12.78	18377	10953	7267.72	11227
12.79	18421.8	11420.8	7169.83	11444.8
12.8	18765	11141.1	7095.9	11214
12.81	18947.2	11133.8	7169.55	10689.3
12.82	18829.3	11363.4	7278.03	10919.3
12.83	18940	11222.6	7094.57	11384
12.84	19050	10831.4	7082.63	11319.4
12.85	18751.7	10642.6	7265.27	11337.9
12.86	18572.5	10938.8	6822.88	11153.8
12.87	18653.8	10989.8	6470.57	10719.2
12.88	19288	10896.5	6639.53	10810.5
12.89	19506.3	11202.9	6861.53	11053.9
12.9	19216.3	11370.2	6912.85	11055.5
12.91	19474.8	11129.1	7096.78	11051.9
12.92	19649.8	10966.7	7164.67	10881.2
12.93	19527.7	10911.1	6657.08	11131.8
12.94	19640.7	11135.2	6446.3	11107.4
12.95	19322.5	11128	6605.52	10861.1
12.96	19401.2	10848.3	6511.33	11419.5
12.97	19888.5	11071.5	6529.32	11683.7
12.98	19806.2	11418.2	6439.5	11263.9
12.99	19511.7	11251	6403.23	11199.4
13	19390.8	10939.4	6463.13	11370.2
13.01	19300.5	11107.8	6488.58	11188.2
13.02	19279.3	11233.9	6404.52	10823.5
13.03	19096	10973.6	6272.42	10758.6
13.04	18999.3	11000.4	6424.53	10980.3
13.05	19488.8	11315.2	6575.85	11054.1
13.06	19833.3	11174.9	6418.25	11264.3
13.07	19796.7	10931.7	6237.52	11356.7
13.08	19666	11237.1	6236.63	10927.9
13.09	19876.2	11298.7	6156.87	10576.8
13.1	20290.3	11407.6	6112.38	10553.2
13.11	19912.7	11313.6	6186.53	10921.3
13.12	19337.3	11132.1	6171.03	11172.6
13.13	19508.5	11227.4	6288.37	11268.6
13.14	19658.8	10858.2	6043.05	11129.8
13.15	19410.3	10997.7	5496.6	10978.9
13.16	19430.5	11738.1	5654.8	10807.4
13.17	19903	11887.9	5913.63	10797
13.18	19865.5	11276.2	5919.67	10887.9
13.19	19817.8	11202.5	6185.95	11213
13.2	19646.3	11347.3	6256.38	11489.5
13.21	19304.7	11323.9	6349.33	11376.1
13.22	19302.8	11400	6272.23	11390.5
13.23	19378.5	11210	5976.22	11403.4
13.24	19299.2	11095.2	6008.45	11060.8
13.25	19154.8	11268.8	6054.85	10482.5
13.26	18963.3	11320.2	5944.48	10569.9
13.27	18788.3	11302.7	6000.53	11189.9
13.28	18849.2	11387.4	5874.8	11522.1
13.29	19572.3	11352.3	5899.33	11619.3
13.3	20161.7	11310.3	5948.45	11470.1
13.31	20002.3	11360.3	5689.57	11451.5
13.32	19528.2	11509	5943.73	11467.9
13.33	18970.7	11383.5	5970.65	11428.2
13.34	18985.5	11147.5	5913.83	11215.7
13.35	19395.8	11403.2	5931.1	11241.8
13.36	19138.5	11891.6	5817.9	11110
13.37	19123	12055.3	5940.62	10637.9
13.38	19372	12141.7	6113.72	10528
13.39	18949.7	12205.4	6049.47	10584.5
13.4	18474	11917	5862	10724.8
13.41	18385.7	11735.6	5808.92	10984.8
13.42	18674.8	11775.6	5763.27	11090
13.43	19042.3	11747.8	5912.33	10986.6
13.44	18971.2	11627.8	5896.73	10863.4
13.45	18666.8	11683.2	5751.08	10985.4
13.46	18523.3	11755.6	5819.88	11372.9
13.47	18553.2	11477.4	5689.4	11370.6
13.48	18564.5	11674	5657.3	11395.9
13.49	18666	11874.1	5890.53	11362.1
13.5	18924.8	11777.5	5690.6	11087.1
13.51	18661.3	11604.7	5531.48	11034.3
13.52	18599	11787.3	5615.68	11164.7
13.53	18850	11922.7	5573.55	10949.3
13.54	18497.7	12093.5	5717.37	11045.5
13.55	18676.2	12646.4	5813.87	11480.1
13.56	19011.2	12699.6	5722.7	11443.6
13.57	18626.7	12049.2	5613.05	11219.1
13.58	18147.2	11600	5453.45	11204.5
13.59	17809.7	11687.7	5550.83	11160.5
13.6	17937.5	11714.1	5821.82	11163.9
13.61	18516.8	11754.2	5855.38	11292.9
13.62	18474.7	11745.9	5878.72	11229.2
13.63	17984	11762.8	5818.92	11018.9
13.64	18121.5	11841.3	5961.93	10996
13.65	18418.2	11911.8	6234.9	10969.9
13.66	18572	11756.7	5996.5	10631.4
13.67	18491.8	11480.3	5671.63	10608.2
13.68	18308	11321	5678.3	10887.7
13.69	18108.8	11459.3	5819.53	10870.4
13.7	17707.5	11458.3	5813.87	10723.2
13.71	17769	11553	5671.92	11099.8
13.72	18112	11955.4	5530.65	11561.4
13.73	18122	11823.5	5432.03	11390.9
13.74	17911.5	11791	5547.08	11270.5
13.75	17662.3	11551.1	5588.25	11358
13.76	17999	11486.8	5534.55	11220.5
13.77	18278.7	12067.5	5618.43	11272.6
13.78	18063.8	11911.5	5571.85	11045.4
13.79	17888.7	11275	5578.07	10743.6
13.8	18204.3	11041.9	5821.55	11006.5
13.81	18385.7	11153.1	5880.7	11019.5
13.82	17830.7	11387.4	5714.12	10618.1
13.83	17346	11602.5	5470.32	10614.5
13.84	17156.7	11786.2	5453.82	11005.2
13.85	17194.2	11729.2	5600.47	11123.4
13.86	17599.8	11523.4	5727.9	11006.8
13.87	17917.2	11706	5816.23	10642.3
13.88	17532	11805.2	5612.12	10623.3
13.89	17175.7	11623.6	5416.27	10943
13.9	17472.8	11720.1	5365.9	10889.2
13.91	17614.2	11585.6	5290.75	10808.9
13.92	17508.5	11359.2	5292.53	10824.8
13.93	17465.7	11544.5	5239.83	10774.2
13.94	17535.5	11267.2	5183.97	10801.3
13.95	17310.7	11010.9	5174.25	11146.6
13.96	16847.7	11251.7	5167.23	11026.8
13.97	16801.3	11697.2	5301.6	10641.5
13.98	17213.2	11720.4	5526.88	10650.2
13.99	17626.3	11399.8	5523.23	10607.5
14	17775.8	11155.4	5383.12	10465.6
14.01	17563.5	10950.2	5560.67	10695.4
14.02	17578	11076.2	5876.4	10730.4
14.03	17429	11149.7	5907.4	10550.9
14.04	17109.2	10956.9	5665.28	10540.8
14.05	17410	10850.4	5499.87	10231.5
14.06	17876.8	10765.7	5491.73	10058.6
14.07	18049.5	10901.7	5550.32	10393.5
14.08	18033.7	11300.7	5717.28	10775.5
14.09	18008	11349.6	5665.95	10757.9
14.1	17833	11007.5	5500	10683.5
14.11	17708.2	10958.8	5583.53	10549.6
14.12	17716.7	11291.8	5624.95	10333.3
14.13	17725	11341.6	5541.65	10308.4
14.14	17383.5	11449.9	5558.3	10408.3
14.15	17416.2	11333.8	5658.27	10408.5
14.16	17666.8	11241.1	5641.82	10350
14.17	17633.2	11450	5666.37	10159.1
14.18	17442.8	10985.5	5625.58	10306.7
14.19	17365.7	10326.1	5417.13	10484.4
14.2	17624.3	10489.3	5407.83	10680.8
14.21	17683.7	10577.1	5574.3	11017
14.22	17683	10275.2	5534.48	10826.2
14.23	17758	10621.4	5548.57	10609
14.24	17635.2	10975.3	5526.85	10500.4
14.25	17334.8	10851.2	5374.72	10458.4
14.26	17134.2	11103.8	5400	10367.7
14.27	17124.2	11187.2	5400	10275.1
14.28	17142.3	10924.6	5490.33	10389.8
14.29	17313.3	10892.6	5747.4	10656.1
14.3	17902.2	10890.7	5916.67	10546
14.31	18136	10958.2	5826.62	10201.5
14.32	17844.3	10729.5	5627.02	10059.4
14.33	17504	10352.6	5296.08	10040.9
14.34	17145	10208.5	5327.82	10058.9
14.35	17007.8	10314.1	5600	10090.4
14.36	17188	10498.5	5559.28	10337.3
14.37	16927	10639.9	5532.93	10321.8
14.38	16678.3	10781.7	5411.83	10262.5
14.39	16891.5	10947.4	5380.33	10295.3
14.4	16973	10993.2	5605.43	10077
14.41	17195.8	10973.9	5587.03	10113.4
14.42	17366.2	10523	5530.93	10209
14.43	17286.3	10218.3	5608.58	10118.6
14.44	17369.2	10312.7	5527.32	10058.1
14.45	17599	10053.7	5579.08	10203.8
14.46	17544.7	9965.57	5668.32	10221
14.47	17208.5	10314	5528.1	9962.57
14.48	17207.3	10690.2	5489.63	10010.3
14.49	17443.2	10484.3	5325.05	10175.9
14.5	17231.5	10176.5	5163.58	10117.9
14.51	17146.2	10317.7	5418.35	10163.5
14.52	17041.8	10348.5	5535.93	10161.9
14.53	17104.7	10046.7	5426.67	10034.7
14.54	17544.5	10388.1	5287.43	10008
14.55	17699.3	10971.8	5127.45	10080.5
14.56	17748.5	11018.1	5226.15	10030.4
14.57	17632	10680.6	5575.23	9764.58
14.58	17379.2	10326.1	5687.1	9759.88
14.59	17418.5	10387.4	5353.62	9853.08
14.6	17511.2	10483.3	5234.18	9886.55
14.61	17323.2	10538.9	5471.38	10087.2
14.62	16969.5	10378.2	5439.08	10262.5
14.63	16820.3	10070	5427.45	10104.7
14.64	17161.7	10102.8	5470.95	10038.9
14.65	17164.8	10145.6	5525.47	9919.23
14.66	16732.5	10397.9	5430.93	9817.28
14.67	16685.8	10475.1	5181.52	10251.5
14.68	17028.2	9953.25	5263.88	10147.2
14.69	17141.8	9874.83	5458.17	10072
14.7	16614.3	10017.6	5388.93	10424.7
14.71	16631.4	10109.8	5141.18	10238.2
14.72	17163.7	10311.7	5244.02	9967.53
14.73	16997.5	10439.1	5420.43	10272.2
14.74	16679.7	10303.5	5453.1	10544.9
14.75	16365.7	10279.6	5485.9	10383.5
14.76	16240.4	10615.9	5692.53	10022
14.77	16680.5	10439.4	5699.8	9871
14.78	17077.8	9911.02	5473.27	9823.35
14.79	16917.8	9896.58	5257.83	9927.73
14.8	16757.5	10238.6	5311.93	10164.2
14.81	16807	10478.7	5516.67	10170.5
14.82	16847.2	10356.3	5594.13	9867.12
14.83	16699.3	10187.5	5575	9973.23
14.84	16874.5	10273.2	5388.17	10165
14.85	17137.2	10307.7	5285.78	10298.3
14.86	16477.6	10309	5118.9	10605.2
14.87	16562.1	10315.4	4928.15	10657.7
14.88	16814	10456.5	5075.7	10543.5
14.89	16447.6	10446.3	5399.92	10415.4
14.9	16380.5	10205.2	5539.7	10379.6
14.91	16502.7	10087.3	5489.98	10217
14.92	16405.4	10071.6	5338.73	10092.3
14.93	16264.5	9848.92	5320.22	10075.7
14.94	16557.8	9777.85	5360.42	10082
14.95	16923.7	10341.4	5249.38	10107.6
14.96	16497.9	10399.9	5233.85	10238.6
14.97	16122.9	9984.35	5432.32	10322.4
14.98	15997.9	9988.35	5519.58	10326
14.99	16204.1	10042.2	5506.12	10500.2
15	16583.2	10176.1	5510.57	10311.7
15.01	16536.4	10671.3	5566.7	9868.15
15.02	16622.7	10772.8	5553.12	9901.4
15.03	16642.4	10562.2	5409.1	9932.12
15.04	16542.7	10418.5	5309.38	10029.4
15.05	16606.8	10579.1	5335.77	10125.3
15.06	16477.7	10879	5492.47	9780.6
15.07	16435.4	10878.5	5370.47	9919.83
15.08	16778.2	10948.4	5285.95	10106.5
15.09	16387.3	10673.9	5259.92	9980.78
15.1	16216.6	10324.2	5329.95	9609.25
15.11	16422.5	10378.3	5520.05	9353.15
15.12	16225.6	10485.7	5401.05	9522.43
15.13	15927.6	10385.6	5471.83	9856.3
15.14	16138.8	10258	5504.25	10196
15.15	16321.5	10491.6	5179	10179.8
15.16	16205.7	10525.2	5303.08	10216.7
15.17	16129.2	10461.5	5549.75	10201.8
15.18	16044.5	10755.9	5548.35	10146.2
15.19	15951.7	10809.1	5835.42	10018.4
15.2	15877.8	10729.6	5785.18	10035.2
15.21	16497.5	10783.4	5425.93	10198.1
15.22	16834	10426.6	5475.78	10091
15.23	16551.7	10297.4	5542.62	10051.4
15.24	16565.1	10294	5658.63	10295.8
15.25	16441.1	9957.37	5779.87	10409.3
15.26	16462.2	10356.4	5637.75	10267.6
15.27	16561.3	10820.6	5501.98	10246.9
15.28	16518.7	10761.3	5476	10719.4
15.29	16097.1	10821.2	5474	10914.9
15.3	15890.6	10911.4	5402.87	10700
15.31	16517.2	10854.1	5468.05	10612.3
15.32	16962.7	10765.6	5551.98	10485.4
15.33	16880.3	10816.6	5456.22	10408.4
15.34	16584.3	10988.5	5753.82	10362.5
15.35	16599.1	10893.1	5856.73	10450.9
15.36	16264.7	10776.9	5504.78	10378.7
15.37	16061.7	10746.3	5403.68	10432
15.38	16264.5	10633.3	5574.6	10668.1
15.39	16218.2	10835.9	5599.37	10351.9
15.4	16270.6	10926.6	5591.12	10129.5
15.41	16760.2	10548.5	5767.67	10384.8
15.42	17224.3	10595	5683.85	10525.7
15.43	17134.5	10772.8	5313.65	10241.3
15.44	16995.7	10698.3	5343.73	10146.3
15.45	16841.7	11158.6	5432.85	10340.3
15.46	16371	11380.3	5464.87	10340.7
15.47	16228.6	11047.4	5676.17	10323.6
15.48	16338.2	10854.7	5595.17	10314.4
15.49	16404.8	10771.4	5342.92	10488.1
15.5	16224	10821.4	5161.85	10616.5
15.51	16068.9	10928.3	5313.95	10807
15.52	16287.4	11196.9	5459.55	10805.1
15.53	16488.2	11452.2	5428.68	10806.5
15.54	16648.6	11478.7	5456.75	10829.4
15.55	16775	11499.6	5575.83	10829.6
15.56	16413.5	11531.3	5597.97	11085.4
15.57	16070.3	11398.5	5514.67	11083.9
15.58	16121.3	11114	5558.4	11073.1
15.59	16280.2	10841	5598.77	11213.4
15.6	16053.3	11022.6	5398.88	11145.2
15.61	16430.5	11286.8	5339.55	10982.5
15.62	16849.2	11319.3	5458.78	11014.9
15.63	16332.7	11497.4	5488.63	11001.7
15.64	16131.3	11516.7	5345	10847
15.65	16064	11362.9	5165.05	10741.4
15.66	16006.7	11352.4	5409.85	11269.5
15.67	16344.5	11675.2	5788.78	11213.5
15.68	16355.5	11475.8	5784.82	10778.3
15.69	16337.5	11088.9	5680.38	11189
15.7	16332	11168	5411.12	10987.6
15.71	16428.9	11416.5	5264	10634.4
15.72	16626.4	11595.6	5263.6	10805.9
15.73	16651.2	11517.4	5386.17	10567
15.74	16451.4	11380	5387.38	10532.9
15.75	16231	11558	5327.03	10794.8
15.76	16554.4	11444.5	5055.4	10993.1
15.77	16660.6	11406.3	5125.05	10949
15.78	16430.3	11761.8	5708.93	10975.5
15.79	16324.5	11829.4	5811.9	11261.6
15.8	16273.8	11978	5532.43	11153.7
15.81	16362.9	12048.7	5579.07	10708.5
15.82	16757.7	11803.8	5696.18	11117.1
15.83	16816.7	11874.2	5618.93	11543.2
15.84	16721.3	12103.6	5590.85	11601.4
15.85	16590.1	12193.6	5690.8	11496
15.86	16518.5	11939.5	5709.25	11159.2
15.87	16440.7	12015.3	5534.73	11330.5
15.88	16493.2	12217.2	5285.42	11619.3
15.89	16226.4	12496.6	5301.9	11286.3
15.9	16052.6	12597	5709.32	10960.8
15.91	16201.7	12243.2	5922.27	11029.8
15.92	16239.2	12024.6	5722.73	11168.3
15.93	16771.3	11757	5485.42	11134.3
15.94	16953	12024.8	5199.53	10783.8
15.95	16749.3	12286.4	5321.23	11017.4
15.96	16429.5	12009.1	5797.27	11310.4
15.97	16357	11793.6	5882.98	11202.7
15.98	16590.1	12060.1	5696.68	11040.2
15.99	16646.7	12250	5683.33	11403.3
16	16426.9	12130.2	5580.08	11569.9
16.01	16269.8	11890.2	5460.13	11467.4
16.02	16323.5	11806.6	5419.9	11123.3
16.03	16535.1	11962.5	5430.12	11120.1
16.04	16996	12276	5519.1	11060.3
16.05	16753.3	12449.7	5660.35	11046.2
16.06	15916.3	12434	5520.83	11228.8
16.07	15760	12300.4	5558.1	11571.3
16.08	16676.7	12493.4	5832.88	11603.1
16.09	17177.2	12518.6	5863.63	11184.3
16.1	16691.5	11845.6	5767.75	10985
16.11	16569.7	11803.6	5529.15	11049.4
16.12	16639.2	12151.7	5440.9	11363.7
16.13	16732.7	12361.7	5672.5	11424.7
16.14	16620.3	12457.2	5805.05	11501.5
16.15	16451.3	12319	5740.92	11308.9
16.16	16622.3	12192.7	5388.67	11355.1
16.17	16683.3	12304.7	5357.52	11779.8
16.18	16592.6	12416.7	5564.8	12048.1
16.19	16462.9	12287.3	5679.6	11949.4
16.2	16522.1	12231.9	5609.55	11381.4
16.21	16751	12311.9	5305.4	10893
16.22	16939.3	12169.7	5140.17	10769.3
16.23	16842.3	12333.3	5431.25	10710
16.24	17063.2	12282	5640.98	10727.2
16.25	17125.7	12315.4	5670.52	11336
16.26	16837	12519.2	5732.12	11663.1
16.27	16783.8	12569.2	5573.3	11034.1
16.28	16497.5	12325.6	5545.72	10607.8
16.29	16460.3	12112.7	5489.73	10547.5
16.3	16710.8	12260.7	5175.45	10815.7
16.31	16828.5	12027	5248.43	11166.6
16.32	16396.8	12112.8	5490.25	10950
16.33	16360.7	11967.3	5705.02	11108.3
16.34	16342	11974.1	5429.88	11303.5
16.35	16683.3	11799.5	5410.07	11029.6
16.36	16708.5	11855.3	5611.77	10857.1
16.37	16806.7	11850.5	5447.78	10995.6
16.38	16780.7	11510.6	5454.37	11008.7
16.39	16445.3	11646	5522.93	11227.4
16.4	16135.2	11674.9	5570.9	11214.2
16.41	16006.2	11425	5639.58	10864.5
16.42	16060.4	11341.5	5637.52	10887.3
16.43	16314.1	11712	5554.35	11060.6
16.44	16604.2	11896.2	5425.12	10885.8
16.45	16614.4	11830.8	5364.7	10774.9
16.46	16623.2	12016.3	5401.57	10829.1
16.47	16667.7	12124.8	5485.7	10831.4
16.48	16755.3	12123.4	5470.43	10911.3
16.49	16616	11982.1	5644.43	10976.5
16.5	16700	11706.5	5882.63	10779
16.51	16700	11328.8	5775.95	10732.3
16.52	16472.7	11426.4	5431.57	11083.5
16.53	16377.7	11734.4	5449.05	11423.4
16.54	17054.8	11192.9	5723.12	10682.3
16.55	17032.2	11006.7	5915.53	10717.8
16.56	16550.5	11389	5494.17	10810.3
16.57	16934.7	11192	5306.78	10909.5
16.58	17497.3	10996.9	5598.65	10586.5
16.59	17399.5	11133.7	5555.83	10704.6
16.6	16763.7	11519.7	5345.45	10927.3
16.61	16605.8	11722.5	5536.12	11198.4
16.62	16813.8	11821.7	5923.95	11229
16.63	16798.3	11428	5974.77	11193.6
16.64	16775	11285.7	5753.23	11294
16.65	16505.2	11406.5	5675.95	11145.1
16.66	16492.7	11282	5567.32	10756
16.67	16974.3	11333.9	5479.95	10536
16.68	17523	11573	5611.08	10647.9
16.69	17438.5	11512.4	5767.92	10685.6
16.7	16672.2	11063	5746.35	10743
16.71	16184.5	11169	5691.65	11154.7
16.72	16645.8	11658.1	5707.27	11379.9
16.73	17090.7	11824	5582.22	11152.9
16.74	16930	11722.6	5650.63	10970
16.75	17146.5	11715.6	5791.97	11108
16.76	17398.2	11706.9	5757.97	11041.8
16.77	16905	11549.8	5809.78	10724.5
16.78	17184.2	11171.6	5731.4	10763.6
16.79	17505.7	11144.1	5637.32	11009.9
16.8	17629.7	11162.6	5677.07	10966.7
16.81	17424	11398	5908.48	11066.1
16.82	17020.7	11575.7	5946.62	11150.8
16.83	16644	11044.4	5770.05	10960.8
16.84	16838.3	10698.9	5572.8	11008.2
16.85	16845.7	10987.9	5349.25	11122.5
16.86	16940.5	11276.1	5363.03	11104.4
16.87	16976.2	11461.6	5577.3	11061.6
16.88	16992.5	11367.8	5897.53	11170
16.89	17328.2	11253.8	5928.92	11356.4
16.9	17357	11709	5544.6	11307.9
16.91	17183.8	12044.9	5347.67	11058.6
16.92	17775.5	11635.3	5625.08	11014.2
16.93	17770.7	11107.5	5840.07	11182.8
16.94	17644.8	10893.8	6082.38	11127.1
16.95	17031.2	11787.8	6257.4	11026.3
16.96	17089.8	11854.8	5875.15	10888.2
16.97	17012.2	11458	5655.3	10912.9
16.98	17373.5	11717.7	5690.07	11095
16.99	17023.3	11703.4	5811.33	11201
17	17240.7	11409.9	5748.55	11237.8
17.01	17540.3	11452.9	5600.27	11190
17.02	17626.5	11732.2	5633.33	11265.8
17.03	17377	11617.2	5706.4	11296.3
17.04	17171.7	11655	5850	11594.2
17.05	17139.7	11555.7	5906	11611.6
17.06	17545.8	11628	6111.7	11582.4
17.07	17843.8	11683.3	6182.83	11093.6
17.08	17589	11783.6	5760.65	11039.7
17.09	17866.8	11883.3	5477.83	11789
17.1	18299.8	11633.4	5705.5	11578.4
17.11	18106.8	11699.5	5727.95	10694.6
17.12	17145.3	11956	5611.13	10699.6
17.13	17086.8	11822.1	5715.85	11164.6
17.14	17771.3	11707	5988.55	11706.1
17.15	18005.3	11625.1	5973.23	11418.5
17.16	18050	12177	5838.18	11132.7
17.17	18236.2	12343.8	5928.1	11216.9
17.18	18420	12285.8	5910.65	11216.1
17.19	17918.5	11890.6	5890.32	11316
17.2	17629.5	11874.2	5695.23	11650.1
17.21	17520.7	12369.1	5671	12178.3
17.22	17688.3	12584.9	5815.87	11986.9
17.23	17820	12228.1	5753.45	11596.8
17.24	17956.8	11847.7	5672.38	11573.3
17.25	18006.8	12221.5	6093.62	12099.5
17.26	18240.8	12547.8	6058.53	12527.4
17.27	17950.2	12301.1	5850.55	12372.8
17.28	17659	12351.2	5859.53	11898.2
17.29	17847.5	12530.5	5992.78	11806.4
17.3	18010	12516.8	6078	12034.6
17.31	18066.7	12757.4	6013.38	11929.4
17.32	18034.8	12613.5	5798.98	11935.1
17.33	18025	12462.9	5763.75	12084.8
17.34	18139.3	12409.8	6044.08	12143.8
17.35	18264.7	12609.4	5848.38	12538.2
17.36	18557	13206.8	5890.3	12541.5
17.37	18579	13622.8	5922.82	12067.5
17.38	18981.2	13040.6	6121.92	12397.1
17.39	19294.7	12682.8	6154.3	12669.5
17.4	18778.7	12390.1	6215.7	12430.6
17.41	18602.2	12494.6	6166.45	12316.1
17.42	18768.8	13291.7	5978.12	12659.4
17.43	18826.2	13066.1	5795.07	12330.5
17.44	18642.8	12320	5541.22	11914.5
17.45	18635.8	12418.6	5821.85	12211.2
17.46	18848.3	12918.4	5854	12701.2
17.47	18707.5	13115.9	5972.2	12914.2
17.48	18799.3	13300	6128.18	13404.9
17.49	18984.3	13336	6096.12	13051
17.5	18685.8	13355.2	6121.75	12530.8
17.51	18925.2	13093.9	6124.77	12603.5
17.52	19227.2	12811.6	5863.65	12827.5
17.53	18932	12830.6	6118.98	12616.2
17.54	18545	12783.1	6103.43	12746.3
17.55	18817.3	12770.3	5847.83	12679.7
17.56	19249	13198.2	5746.42	12719.4
17.57	18638.8	12693.4	5755.55	12871.2
17.58	18514.3	12454.3	5873.25	12887.6
17.59	18882	12929.5	6005.9	12945.4
17.6	19249.2	13513.8	6180.98	12473.5
17.61	19679.8	13596.3	5760.02	12686.9
17.62	19291.8	12908.5	5898.27	12971.7
17.63	18816.5	12699.4	6066.95	12788.9
17.64	18858.7	13206.5	5863.18	12383.1
17.65	18703.2	13220.6	6002.83	12455.3
17.66	18720.3	12988.8	6136.95	12345
17.67	18743.8	12888.3	6027.12	12338.3
17.68	18838.5	12860.5	5953.07	12364.8
17.69	18715.5	12914.3	6078.73	12365.5
17.7	19213.8	13055.5	6173.37	12366.8
17.71	19283.3	12623.5	6028.4	12493.2
17.72	19225.2	12941.8	6084.67	12155.3
17.73	19620.3	13307.7	5844.72	11815.5
17.74	19779.2	13381.3	6082	12025.8
17.75	19733.5	13305	6078.6	12371.4
17.76	19532.3	12926.7	5730.03	12501.9
17.77	19670.5	12599	5667.68	12003.3
17.78	19241.7	12361	5924.98	11892.1
17.79	18778.5	12424	6174.07	12079.7
17.8	19439.3	12935	6175.72	11937
17.81	19548.5	12690.2	6047.7	12292.7
17.82	19048	12726.7	6069	12295.5
17.83	19273.8	13107.2	6143.03	12411.9
17.84	19304.8	13133.4	6407.15	12254.8
17.85	19257	12940.8	6283.63	12251.9
17.86	19222	12751.9	5976.5	12837
17.87	19063.7	12971.4	5790.8	13146.8
17.88	19177.2	12955	5796.48	12369.3
17.89	19062.8	12935.1	6168	11662.4
17.9	19495.5	12897.7	6303.55	11608.9
17.91	19674.7	12565	6062.55	11913.3
17.92	19192.7	12956.8	5887.27	12575.5
17.93	19258.7	13246.8	5706.63	13029.9
17.94	19236.5	13150.4	5868.95	13029.1
17.95	18997.3	13464.1	6045.22	12642.5
17.96	19236.2	13531.6	5812.03	12505.5
17.97	19103	13179.2	5841.55	12668.5
17.98	19002	13392.3	5839.47	12652.2
17.99	19501	12979.4	5706.2	12423.6
18	19670.5	12869.2	6093.75	12234.6
18.01	19275	12977.6	6115.63	12342
18.02	19059.7	12670.5	6415.43	12818.1
18.03	19410.5	13199.9	6592.38	12605.9
18.04	19048.7	13033.2	6383.47	12434.6
18.05	18871.7	13223	5976.3	12833.5
18.06	19699.3	13125.1	5631.62	12541.9
18.07	19917.2	13434.7	5757.22	12274.4
18.08	19742.8	13492.3	5898.13	12709
18.09	19593	13427	6059.57	12724.4
18.1	19295.5	13205.7	6230.88	12762.6
18.11	18792.3	13280	6133.33	12853
18.12	18874.5	13432.4	6200.1	12660
18.13	19179.8	13821	6352.25	12760
18.14	19401.8	14047.7	6266.67	12824.5
18.15	19076.7	13969.9	6165.07	12729.3
18.16	19804.7	13472.6	5967.05	12414.4
18.17	20176.5	13402.8	6318.68	12136.1
18.18	19476.3	13379	6483.4	12458.7
18.19	19726.5	12830	5924.83	13120.5
18.2	19579.8	12825.3	5775.72	13495.3
18.21	19638.5	13379.7	6179.05	13078.2
18.22	19543.8	13468.8	6562.83	12689.9
18.23	19087	13716.2	6775.12	12614.3
18.24	19032.7	14034.5	6458.03	12823.4
18.25	19065.2	14077.4	6334.28	13080.7
18.26	19287.2	13856.5	6101.55	13105
18.27	19070	13631.9	6177.17	12881.9
18.28	18545.7	13419.2	5992.3	13111.1
18.29	18622.8	13241.9	6083.72	13060.8
18.3	18896.2	13215.7	6137.58	13281.3
18.31	18992.7	13244.7	6128.8	13055.4
18.32	19187.8	13783.6	5994.78	13089.1
18.33	19060.2	13690	5821.28	12524.5
18.34	18626.2	13388.6	6025.87	12534.6
18.35	19008.3	13729	6316.78	12933.3
18.36	19087.7	13583	6441.97	12891.5
18.37	19321	13475.2	6562.37	12720.8
18.38	19287.8	13879.2	6162.62	12625
18.39	18574.8	13845.7	5933.2	12878.6
18.4	18770	13900.2	6070.58	13212.9
18.41	19211.8	13775.2	6187.47	12963.3
18.42	19536.5	13572.4	6191.77	12778.2
18.43	19783.5	13199.8	6125.62	13078.2
18.44	19528.7	13262.3	6049.12	13254.4
18.45	19038.8	13508.2	6253.07	13106.4
18.46	19344.5	13909.8	6420.73	12681.2
18.47	18792.2	13280.4	6425.22	12510
18.48	18327	13657.6	6379.75	13014.6
18.49	18736.2	13705.1	6288.4	13517.8
18.5	19145.8	13673	6071.17	12931.5
18.51	18646.2	13725.5	5686.73	12728.7
18.52	18422.8	13521.5	5882.12	12758.7
18.53	18948.7	14060.8	6292.02	12845.1
18.54	19129.7	13767.9	6266.67	13072.6
18.55	19387.3	13384.1	6266.67	12579.3
18.56	19431.7	13301.7	6227.08	12375.2
18.57	19482	13286.8	6115.78	12608.8
18.58	19360	13598.1	6308.35	12650.2
18.59	19421.5	13664.7	6621.47	13066.8
18.6	19256.7	13651.7	6193.03	13658
18.61	19448.5	13979.4	6274.82	13380.8
18.62	19007.7	13896.6	6207.82	13162.2
18.63	18657.8	13608.5	6589.52	13351.1
18.64	18760.7	13586.8	6434.25	13327.1
18.65	19066.8	14300.4	6247.52	13339.5
18.66	19071.8	14669.3	6284.63	13075.6
18.67	18548.7	14210.3	6097.33	13130.5
18.68	18405	14095.1	6219.12	13228
18.69	17788.2	14058.1	6310	12634.8
18.7	18049.7	14370.5	6358.22	12674.5
18.71	18750	14296.2	6273.48	13059.1
18.72	19350.8	13947.1	6515.77	13396
18.73	18338.2	13732.8	6690.87	13644.1
18.74	17967.3	13586.6	6615.32	13446.5
18.75	18731	13561.9	6289.12	13037.1
18.76	19216.8	14064.6	6366.67	13038.8
18.77	19281.3	14892.7	6396.42	12988.9
18.78	18944.3	14742.3	6492.58	12979.7
18.79	18366.7	13781.7	6459.27	13138.8
18.8	18404.8	13403.5	6392.8	13440.2
18.81	18891.2	13676.6	6294.08	13636.7
18.82	18679.7	14249.2	6446.33	12919.4
18.83	18626.5	14457.8	6477.13	12801.2
18.84	18567	14293.9	6549.63	13370.9
18.85	18812.3	14080.5	6340.68	13292.1
18.86	18529.8	14221.1	6652.2	13365.2
18.87	18278	14033.8	6499.07	13350.5
18.88	18460.5	13816	6172.85	13569.3
18.89	18338.2	13994.9	6259.37	13692.8
18.9	18406	13539.3	6128.53	13659.5
18.91	18423.7	13574.7	6409.55	13658.2
18.92	18431.2	13913.9	6415.25	13654.2
18.93	17676.3	14196	6547.48	13186.9
18.94	17826.2	14444.2	6564.77	12773.7
18.95	18571.2	14536.6	6412.27	12775.4
18.96	18865	13716	6375.35	12651.8
18.97	18534.5	13501.2	6491.47	12725.2
18.98	17814.7	13952.9	6420.28	13377
18.99	18158.7	14199.3	6739.6	13061.9
19	19013.2	14161	6637.82	13020.3
19.01	18969	14273.5	6465.42	13506.2
19.02	18771	14152.5	6696.08	13826
19.03	18463.2	13562.8	6575.63	13576
19.04	18415.8	13582.2	6481.42	13031.4
19.05	18222.2	14017.6	6689.18	13368.2
19.06	18288	14253.9	6523.43	13710.1
19.07	19426	14332.5	6482.53	13635.3
19.08	19189.8	14090.2	6250.28	13301
19.09	19143.3	14253.7	6410.13	13636
19.1	19036.5	14560	6506.65	13323.7
19.11	18663.5	14653.4	6493.28	14130
19.12	18499.7	14404.4	6629.83	13983.7
19.13	18762.8	13742.2	6674.02	13604.3
19.14	19099	14365.2	6399.58	13238.9
19.15	19308.7	14738.2	6444.75	13580.3
19.16	18633.3	14353.3	6158.52	13562.1
19.17	17989.2	14321.1	6466.67	13872
19.18	18166.2	14091.1	6489.38	14077.3
19.19	18369.2	13952.2	6547.77	13909
19.2	18920.5	14219.2	6374.22	13548.5
19.21	18780	14780.9	6276.3	13326.9
19.22	18519	14922	6374.25	13421.6
19.23	19071.2	14326	6648.53	13812.2
19.24	19481.7	14045.2	6815.08	13455.6
19.25	19141.8	13971.9	6839.27	14104
19.26	19394.7	14457.2	6473.83	14065.8
19.27	18749.8	14860.1	6901.93	14127
19.28	18480.2	14619.8	6810.47	13962.3
19.29	18190.8	14614.6	6909.6	13354.2
19.3	17970.7	14536.4	6485.62	13247.2
19.31	18186	14438.6	6377.85	13050.7
19.32	18219.5	14008.5	6533.9	13258.5
19.33	17436	14328.1	6603.52	13553.5
19.34	17917.7	14609.2	6280.58	13582.1
19.35	18461.2	14714	6456.27	13059.5
19.36	18807.5	15009.1	6648.5	13424.3
19.37	18379	15080.2	6668.3	13590.8
19.38	18055.7	15207.6	6425.92	13883.1
19.39	18335.3	15178.7	6361.67	14036.3
19.4	18188.3	15281.1	6593.55	14079.9
19.41	18433.3	15494	6725.6	14240.5
19.42	18014.5	15348.1	6778.52	14261.1
19.43	17814.5	14918.1	6836.28	13876.6
19.44	17617.7	15454.9	6852.93	14070.6
19.45	17548.7	15350.2	6901.82	14438.1
19.46	17950.8	15090.4	6990.82	14520.4
19.47	18015.8	14998.6	6592.67	14017.3
19.48	17907.3	15248.4	6426.03	13763.1
19.49	17731.5	15598.5	6601.87	13787.7
19.5	17626.8	15024.7	6827.05	14294.9
19.51	18353.8	15051.9	6676.65	13887.1
19.52	18610.2	15354.9	6443.48	13722.8
19.53	18906.8	15327.2	6298.18	14468
19.54	18592.7	15753.8	6629.3	14579.9
19.55	18773.7	15090.4	7105.62	13578.7
19.56	18278.2	14586.4	7068.97	14067.4
19.57	18469.3	14822.4	6694.27	14664.2
19.58	18322.2	15194.4	6444.42	15080.6
19.59	18405.3	15661.1	6608.2	14650.4
19.6	18609	15526	6741.58	14219.6
19.61	18197.7	15095.6	6797.03	14267.8
19.62	18147.7	15650.3	6885.77	14760.3
19.63	18784	15539.5	6926.3	14219.4
19.64	18427.3	15391.9	6630.63	14241.5
19.65	17490.3	15350	6643.58	14216
19.66	17700	15250.9	6759.22	13944.4
19.67	17694.7	14765.4	6692.03	14368.7
19.68	17645.5	14965.2	6978.75	14429.5
19.69	17670.8	15204.7	6932.77	14233.3
19.7	18468.5	15617.5	7241.22	14212.3
19.71	18689.2	15679.5	6974.75	14113.1
19.72	17898.3	15054.2	6781.3	14185.9
19.73	17859.7	15221.2	7001.93	14213
19.74	18260.8	15465	7291.08	14306.6
19.75	18544.5	15250.2	7356.48	14412.8
19.76	17893.5	15568	7465.42	14341
19.77	18461.8	15228.6	7359.02	14569.2
19.78	18219.5	14906.9	7268.47	14542.8
19.79	18024.8	15453	7027.77	14379.8
19.8	17973.8	16166.4	7210.97	14723.3
19.81	18533.3	15753.3	7381.67	14624.1
19.82	18771.8	14944.5	7411.92	14313.6
19.83	18484.5	14607.6	7166.87	13973.6
19.84	18292.7	15006.2	7478.52	14354.2
19.85	18279.5	14921.1	7064.22	14701
19.86	18442.7	15330.9	7123.22	14875.6
19.87	18404.8	15328.8	7567	14633.8
19.88	18334.3	15368.6	7632.83	13994.4
19.89	17786	15137.6	7426.12	13714.8
19.9	17935.3	14861.9	7431.18	13935.4
19.91	17635.7	14840.5	7680.95	13583.3
19.92	18169	14854.9	7433.5	13847.3
19.93	18304.5	14702.2	7280.47	14207.4
19.94	18433.3	14837.8	7611.22	14047.6
19.95	18358.7	14969	7825.02	14052
19.96	17976.5	14930	7487.55	14150.4
19.97	18376.2	14648.5	7607.43	13992.3
19.98	17930.5	14908.7	7540.82	13640.2
19.99	18044	14579.2	7494.75	13742.7
20	18223.5	14149.2	7612.12	14084.9
20.01	18201.2	14290.7	7961.02	13847.2
20.02	17837.3	14577	8311.78	13625.6
20.03	18181.2	14736.6	8044.32	13696.8
20.04	18157.8	14625.5	7951.15	13767.8
20.05	18035.8	14464.5	8265.63	13713.1
20.06	17713.5	14340	8145.6	13990.3
20.07	18330.3	13693.2	8164.78	13722.6
20.08	18150	14104.3	8461.58	13147.9
20.09	17760.5	13512.1	8336.13	13412.6
20.1	17460.8	13823.1	8522.6	13105.9
20.11	17983.3	13772.5	8859.37	13513.3
20.12	18013.2	13129.1	8591.83	13716.7
20.13	18199.7	13188.8	8630.97	13674.4
20.14	18030.8	13804.2	8491.58	13427.5
20.15	17750.3	13891.9	8533.67	13817
20.16	18258.5	14212.7	9216.7	14335.6
20.17	17840.8	13569	9056.62	13877.1
20.18	18495.2	13428	8758.22	13810.7
20.19	17795	13989.5	8886.08	13701
20.2	18161.3	14007	9371.15	14024
20.21	18531.8	13802.5	9273.25	13753
20.22	18811.2	13678	9143.85	13976.6
20.23	18207.7	13488.8	8827	13721.2
20.24	17719.3	13267.5	9589.97	14063.4
20.25	18215.7	13155.9	10097.9	14495.9
20.26	18116.7	13200	9798.12	14173.6
20.27	18337.5	13223.3	9556.67	13820.8
20.28	18166.8	13388.4	9781.63	13636.7
20.29	18530.8	13365.3	10146.2	13934
20.3	18320.3	13834.2	10193	14009.4
20.31	17806.8	13560.6	10766.3	13629.2
20.32	17633.8	13411.6	10712.4	14137.4
20.33	17920.5	13642.7	11275.3	14373
20.34	17932.8	13709.2	10870.6	14825.5
20.35	16783.2	13646.3	11307.4	13813
20.36	17269.5	13572.6	11364.8	13694
20.37	17975.8	13322.4	11360.9	14059.1
20.38	18024.7	14185.1	11471.7	14129.7
20.39	17759.2	14160.5	11633.8	14096.4
20.4	17279.8	13795.9	11516.1	14070.2
20.41	17283.7	13550.7	11692.5	14091.1
20.42	17645.8	14092	12134.5	14069.5
20.43	18315	13785.4	12893.7	14586.6
20.44	18289.7	12927.4	13242.4	15079.2
20.45	18170.7	12788.5	13031.6	14266.1
20.46	17949.2	13276.9	13080	15024.4
20.47	18226.5	13358.2	13619.7	15395.2
20.48	18129.5	13301.9	13523.6	15552.3
20.49	17821.8	13458.3	13719.9	16015
20.5	18068.2	13436.5	13689.8	15970.1
20.51	18505.3	13920	14623.8	15756.1
20.52	18214	13953.3	15682.9	16237.2
20.53	17893.2	13972	15087.8	15994.3
20.54	18002.7	13832.8	15357.5	16240.3
20.55	18233	13531.1	16133.2	16122.8
20.56	18720.7	13700	16891.3	15900
20.57	18752.8	14004	16713	16205.6
20.58	17253.7	13925.5	17343.2	16156.3
20.59	17973.7	14319.4	17635.7	16689.2
20.6	18363.7	14141.8	18075.7	16606.4
20.61	18351.7	13744	18997	16854.7
20.62	18571.2	13860.6	19118.2	17021.2
20.63	18905	14032.8	19044.8	16677.8
20.64	18453	14744.7	19839.3	17777.7
20.65	18443.5	15203	19939.8	17517.5
20.66	18084.7	15278.8	20457	17203.8
20.67	18641.3	15770.3	21588.5	17408
20.68	18872.7	15899.8	21898.8	17318.2
20.69	18566.2	15022.4	22848	17387.7
20.7	18418.7	15124.4	23737.8	18014.8
20.71	18805.7	15566.7	23993.3	18553
20.72	18870.8	15537.5	24265.3	18787.5
20.73	18894.7	15233.2	24146.7	18998.8
20.74	18648.7	15441.2	25097.5	18845
20.75	18622.5	15707.2	25808.5	19275.5
20.76	18530.8	15598.7	25765	18476.2
20.77	18840.8	15636.5	26381.8	18953.3
20.78	18379	16288.2	27225.5	18790.8
20.79	18774	16689	28287	18678.2
20.8	19385.5	16192.5	28123	18650.2
20.81	18592.3	16548.6	28040.8	19037.2
20.82	18333	17108	28510.5	18907.3
20.83	18758.3	16785	28271	19246.3
20.84	19081.5	16633.5	28770.5	19834
20.85	19224.8	17054.8	29233.3	20036.5
20.86	18666	17150.7	29189.5	19815.5
20.87	18251.3	17546	28656.2	19193.2
20.88	18497.7	17059.5	28976.2	19511.8
20.89	18702.2	16940.7	29343.8	19233.3
20.9	18952.3	16611.7	29661.5	19213.5
20.91	18985.7	16735.5	29097	18923.5
20.92	18999.5	16287	28364	18551.8
20.93	18749.7	15854	28092.2	18352.3
20.94	18494.3	15481.3	27916.3	18407.8
20.95	18197.7	15872.5	26971.2	18714.7
20.96	18384.7	15198.7	26842.5	18187.2
20.97	18205.5	14479.6	27326	17741.8
20.98	18769.8	14651.7	25477.8	17369.5
20.99	18803	14438.6	24624.5	17148.8
21	18604.2	14489.6	24009.3	16855.2
21.01	18630.7	14076.1	24154.2	16466.2
21.02	18106.7	13964.6	24165.8	16941.3
21.03	18480.7	13946.4	23349.2	16562
21.04	18674.2	14165.9	22758.2	16754
21.05	18263.7	14400	21745.3	16783.3
21.06	18253.3	14119.8	20315	16248.1
21.07	18854.8	13893.3	20032	16192.8
21.08	18951.2	13814.4	20276.7	15752
21.09	19197	14314.8	20119.3	14948.1
21.1	18300.8	13976.2	19263.5	14926.7
21.11	18354.7	13554.9	18332.8	15116.2
21.12	19000.7	13350	18036.8	15419.6
21.13	18745.7	13388.6	18053.5	15733.3
21.14	19240.7	14068.6	17160.3	15103
21.15	18772.7	13777.8	16139.3	14561.9
21.16	18875	13403.6	16239.1	14793.4
21.17	18725.8	14167.9	15977.9	14992.4
21.18	18910.7	15431.6	14918.3	15152
21.19	19135.2	14717.1	14947.6	14865.1
21.2	19475.5	14065.9	14891.3	14817.5
21.21	19011.3	14049.2	14724.4	14506.2
21.22	19560.3	14044.8	14809.2	14641.8
21.23	19115	14282.6	13262.9	14821.9
21.24	19793.7	14242.3	13194.4	14930.4
21.25	20026.2	13719.6	13407.2	14851.4
21.26	20225.5	13811.2	12823.3	14538.8
21.27	20054.8	14420.7	12581.1	15033.3
21.28	20124	14146.4	12187.9	15034
21.29	19114.3	14453.4	13059.2	15023.6
21.3	18711.2	14530.7	12849.5	14403.3
21.31	19797.7	14457.5	12021.6	14519.1
21.32	20132.8	14239.7	11711	15398.7
21.33	19705.7	14410	11160	15342.9
21.34	19875.7	14647	11418.5	14739.5
21.35	20528.3	14145.3	11458.3	14885
21.36	19955.3	14460.2	11220.4	14468
21.37	20109.2	14295.4	10879.3	14066.1
21.38	20330.2	14646.3	11239.5	14527.9
21.39	19296.5	14996.9	11398	14842.9
21.4	19679.5	14425.2	10854.3	14629.6
21.41	19557.8	14681.8	10977.6	14526.6
21.42	19293.5	14649.7	10780.6	14853.3
21.43	19606.7	15153.2	10174.6	15464.9
21.44	19270.2	14748.7	10432.9	14857.9
21.45	18854.7	15789.2	10413.8	14564.3
21.46	19576.8	14857.4	10316.2	14493.5
21.47	19359.8	15120.2	10284.8	14852.2
21.48	19721	15242.6	9732.03	14920.3
21.49	19878.7	14975.5	9689.67	14440.9
21.5	19701.7	15319.1	9937.43	14742.8
21.51	19761.8	15411.1	10098.4	15104
21.52	19567.5	15183	10027.2	14589.9
21.53	19588.8	15170.4	9764.43	14874.8
21.54	19110.8	15338.7	9669.53	15229.4
21.55	19602	15588.9	9793.43	15052.4
21.56	19692.7	15836.7	9484	15177
21.57	19334.3	15181.1	9519.23	15683
21.58	19383	15073.8	9649.08	15655.3
21.59	19364.3	15441.8	9604.42	15050.9
21.6	19239.8	14988.4	9833.07	15095.8
21.61	19608.3	15279	8853.77	14847.9
21.62	19109.5	15023.6	9084.37	14721.5
21.63	19709.2	15463	9154.38	15039.9
21.64	19213.8	15214.1	9451.85	15478.5
21.65	20190.8	15032	9573.95	15130.7
21.66	19509.8	14937.2	8870.57	14935.8
21.67	20305.8	15254	9181.6	15130.5
21.68	20798.3	15591.5	9037.47	14893.8
21.69	20642.3	14810.1	9414.83	15848.5
21.7	19886.2	14173.5	9231.02	15692.5
21.71	20182	14909.3	8982.07	14882.8
21.72	20027	15997.4	8834.75	14811.6
21.73	19219.2	15662.4	9016.32	14168.4
21.74	19588.8	15052.4	8963.48	14418.6
21.75	20484	15431.4	8453.78	14736.1
21.76	20595	15066.8	9152	15247
21.77	19517	15097.1	9581.15	14600.2
21.78	19617.7	14351.1	9017.33	14668.3
21.79	19966.2	14700.6	9233.1	15200.1
21.8	19732.8	14966.9	9133.47	15265.6
21.81	19383.3	15099.9	9216.63	14567.2
21.82	19316.7	14966.7	9166.67	15316.7
21.83	19116.8	15166.5	8883.55	15250
21.84	19333	15083.5	8766.85	15000.4
21.85	19333.3	15266.2	8617.02	15049.9
21.86	19582.5	15200.2	8300.98	14883.9
21.87	19550.2	15083.8	8698.47	14949.8
21.88	18836.7	14602.2	8832.72	14717.8
21.89	19496.3	14119.3	8783.6	14418.3
21.9	19599.3	14944.9	8485.18	14897
21.91	19931	15231.4	8284.72	14751
21.92	19966.3	14919.1	9325.23	14931.9
21.93	20065.8	14437.4	9052.4	14916.8
21.94	19852	13706.8	8257.42	15164.4
21.95	19536.5	13848.5	8612.98	14671.7
21.96	19879.5	14262.2	8765.05	15177.8
21.97	20015.2	14464.4	9211.45	15018.6
21.98	20362.3	14779.4	8986.22	14292.4
21.99	20366.7	14503.7	8802.42	13937.9
22	19413.5	14664.4	8635.65	14656.5
22.01	19137.3	15274.3	8600.48	14683.1
22.02	19494.3	14823.9	8796.9	14535.6
22.03	20073.8	14521.5	8340.92	14172.6
22.04	19673.8	14680.5	8955.88	13888.1
22.05	19486.7	14486.9	8655.63	14063.4
22.06	19123.5	14058	8126.57	14410.2
22.07	18936.8	14425.9	8754.08	14939.7
22.08	19374.3	14270	8897.32	14443.7
22.09	19611.8	14348.2	8834.73	14221.2
22.1	19616.7	14757.6	8605.07	14428.6
22.11	19893.7	14261.6	8583.7	14661.4
22.12	19704.7	13989.5	8599.62	14422.5
22.13	19065.7	14048.4	8616.27	14221.5
22.14	18448.7	14098.8	8844.22	14346.7
22.15	19131.7	14083.8	8508.95	14285
22.16	19880.2	14132	8889.47	14056.1
22.17	19737.8	13873.9	8835.15	14131.1
22.18	19344.5	13656	8379.7	14003.7
22.19	19139	13909	8528.55	13660
22.2	19715.7	14693.1	8614.22	13472.1
22.21	19490.8	13827.7	8180.28	14226.3
22.22	19725.5	13896.9	8408.92	14040
22.23	19910.8	13964.5	8239.17	13710.6
22.24	19320.2	13096	8265.58	13651.6
22.25	19332.2	13372.8	8556.65	13923.9
22.26	19446	14043.3	8759.83	13144.6
22.27	19803.8	13841.5	8509.32	13615.3
22.28	19077.3	13576.2	8901.78	13569
22.29	19178.5	13181.3	8659.73	13823.6
22.3	19022.8	12476.7	8024.23	14346.8
22.31	19257.2	12690.5	8480.97	13949.8
22.32	19715.2	13869.4	8788.35	13548.9
22.33	19525.3	13324.4	8751.98	13389.3
22.34	19276.8	13108.1	8190.23	13575.2
22.35	19602.2	13403.6	8038.83	14126.6
22.36	19265.3	13592.3	8496.38	13383.6
22.37	19393.7	13440.5	9027.2	13206.4
22.38	19894.2	13194.2	8763.07	13901.4
22.39	19327.3	13055.9	8734.07	13997
22.4	19284.2	13479.7	8415.03	13904.5
22.41	19490	13325.1	8320.48	13152.6
22.42	19452.3	13570.9	8300.78	13355
22.43	19259.5	12964.2	8284.12	13271.4
22.44	19440.3	13060.2	8664.03	13631.5
22.45	20337.5	12908.2	8778.43	13887.7
22.46	18768	13074.2	8529.95	14185
22.47	18351	13732.1	8548.32	13836.1
22.48	18981.5	13529.5	8470.95	14053.8
22.49	18842.8	12900.6	8656.23	14461.6
22.5	18470.3	13482.2	8366.77	13741.5
22.51	19207	13280.1	8507.72	13652.7
22.52	18997.8	13235.1	8737.28	13460.9
22.53	19156.5	13485.2	8844.47	13985.3
22.54	19733	14003.4	8991.58	13387.4
22.55	19703.8	13231.7	8669.92	14010.2
22.56	19872.8	12806.4	8508.65	14458.3
22.57	19459.7	13348.2	8688.3	14248
22.58	18884.5	13352	8684.32	14468.5
22.59	19147.7	13209	9043.65	13841
22.6	18806.7	13607	8847.53	13518.2
22.61	18580	13727.2	8958.45	14125.6
22.62	19019.8	13717.7	9138.55	14135.4
22.63	18831.3	13123.4	8619.15	14133.3
22.64	18348.7	13130.1	8770.53	14024.1
22.65	19127.2	13429.5	8643.05	13829.6
22.66	18965.3	13636.9	9038.25	14128.1
22.67	18576.5	13618.9	8864.38	14087.8
22.68	19109.7	13616.7	8725.62	13927.9
22.69	19289.8	13507.9	8561.32	13776.9
22.7	19005.2	13406.9	8581.05	13782.2
22.71	19060.8	12686.6	8707.4	13581.7
22.72	18958.2	12695.3	8933.6	13923
22.73	18795.2	13210.9	8501.03	13934.5
22.74	18829.7	13513	8373.85	13391.9
22.75	19760.7	13919.7	8258.48	13149.1
22.76	19802.5	13270.5	8466.18	13812.8
22.77	18858.8	12784.6	8915.35	13959.2
22.78	18922	13412.9	8919.17	13519.6
22.79	19226	13975	8824.25	13575.8
22.8	18896	13339.5	9093.68	13891.1
22.81	18743.7	13283.3	8962.9	13501.5
22.82	19685.8	13759.6	8489.12	13098
22.83	19874.2	13554.4	8373.25	13895.5
22.84	18947.8	13057.9	8596.72	13659.9
22.85	19035.2	13721.5	8815.87	13403.5
22.86	19050	13706.8	8925.2	13827.3
22.87	19080.7	13363.5	8642.7	13836.1
22.88	19205.7	13562.6	8631.95	13986.2
22.89	18514.2	13522.2	9488.48	13847.3
22.9	19441.7	13150.5	9612.43	14031.7
22.91	19579	12705.1	8900.2	13821.3
22.92	18791.3	13519.6	8879.03	14622.5
22.93	19142.8	13493.5	9202.9	14410.9
22.94	19107.3	13392.1	9172.52	14915.5
22.95	18446.8	13611.2	9166.67	14237.5
22.96	18626.2	13193.2	9014.88	13908.6
22.97	18543.8	13241	9333.62	14080.5
22.98	18078.8	13371.2	9275.77	14009.1
22.99	18321	13852.6	9266.67	13636.7
23	18879.3	13673.1	9130.55	13932.8
23.01	19175.2	13015.3	9343.33	14102.7
23.02	18747	12844.3	9623.33	14358.2
23.03	18609.5	13542.3	9650	14383.3
23.04	18630.2	13375.5	9439	14684.8
23.05	18347.2	13922.2	9311.25	15048
23.06	18707.8	14088.6	9360.18	14481.5
23.07	18855.2	14100	9682.33	14281.4
23.08	19407.3	13799.6	9551.47	14236.6
23.09	18866.5	13031.4	9083.18	13393
23.1	18830	12515.2	9183.25	13524.9
23.11	19118	12990.9	9709.27	14628.5
23.12	18910.5	12990.1	9467.37	13941.9
23.13	19287	12789	8939.92	14014.5
23.14	19871.2	13065.5	9077.53	14376.9
23.15	20202	13488.1	9070.15	14521.1
23.16	19472.8	13160.5	9514.03	14742.1
23.17	19070.5	13280.5	9685.85	14826.3
23.18	18825	13493.5	9015.27	14416.5
23.19	19008.2	13576.1	8963.08	14069.2
23.2	18914.5	13746.8	9219.27	14211.6
23.21	19093	13247.1	9160.93	14129.4
23.22	18849.7	13272.3	9150	14294.6
23.23	19113	13727.9	9416.73	14301.9
23.24	19638.5	13191.1	9627.67	13855.8
23.25	18975.2	13220.2	9768.33	14169.8
23.26	18706	14061	10152.8	14290.6
23.27	18609.5	14299.5	10185.2	14890.6
23.28	18939.3	13800.4	9740.77	15173.2
23.29	19263.3	13188	10051.8	14492.5
23.3	19005.5	13234.5	10306.1	14738.7
23.31	19143.2	13073.5	10142.1	14783.3
23.32	18681.7	13843.7	10528.2	14783.3
23.33	18837	13773.8	10598	14724.6
23.34	18558.5	13236.5	10820.1	14731.3
23.35	18135.5	13547.8	10190.4	14850.6
23.36	18610.5	13936.8	9880.32	14544.5
23.37	19063.8	13661.4	10332.9	14119.6
23.38	19029	13660.5	10239.2	14344.4
23.39	19133.5	13681.3	10056	13901.4
23.4	19544	13829.2	10383.5	14446.2
23.41	19527.2	13529.3	10520.8	15495.5
23.42	18715.7	13483.3	10780.9	15473.1
23.43	18934.7	14240	10569.3	14955.2
23.44	19739.3	14320.9	10126.3	15116
23.45	19821	13866.4	10400.7	15106.4
23.46	18960.5	14133.8	10537.1	14766.2
23.47	18891.3	14400.8	10956	14847.1
23.48	19479.3	14201.6	10625.6	15185.3
23.49	19262.8	14412.7	10537.7	15624
23.5	18927.5	14363.2	11053.8	15582.1
23.51	19836.7	13902.2	11104.5	14974.5
23.52	20113.2	14064.2	11071.1	14464.8
23.53	19772.8	14143.2	10980.2	15265
23.54	18794.8	14020.4	11614.9	15111.9
23.55	19168	13769.8	11486.4	14951.5
23.56	20127	14006.5	11536.3	14933.3
23.57	19677.8	14107.5	11076	14847.1
23.58	19569	13714.9	11803.6	15249.5
23.59	19925.2	14223.5	11747	15660.8
23.6	19940.3	14273.7	11530.5	15444.5
23.61	19446.8	14095	11242.4	15299.8
23.62	18809.2	14081	11142.8	14997.4
23.63	18930.8	13983.4	11647.5	15221.4
23.64	19123.7	13467.2	11819	15295.2
23.65	19962.7	13711.2	12004.4	15399.8
23.66	20157	14350.6	11990.6	15673
23.67	19611.7	13866.6	11698.8	15702.4
23.68	19900.5	14150.5	11920.1	15813.7
23.69	19881.5	13890	11966.7	15847.5
23.7	19512	14173.9	11526.8	15637.2
23.71	19209	13893.1	11917.8	15571.6
23.72	19010.8	13890	12127.5	16487.2
23.73	19365.3	14126.4	11994.4	15928.4
23.74	19659.5	13940.5	12631	15291.1
23.75	19770.7	14380.1	13117.2	15637.8
23.76	20206.5	14847.6	12929.4	16083.5
23.77	20424.3	14409.3	13686.7	16615.1
23.78	19760	14302.6	13481.3	16136.8
23.79	19098.8	14440.7	13529.2	16216.2
23.8	19562.2	14410.5	13859.2	16348.4
23.81	20045.8	14442.1	13327	16029.7
23.82	20285	14534.2	13833.9	16078.9
23.83	19770.2	14928.4	14146.2	16744.7
23.84	19190.7	14510	14407.3	16530.7
23.85	18988.2	14220.9	14799.7	16788.3
23.86	19176.3	14840.1	14894.6	16794.2
23.87	19077	15078.4	14774.4	17048.5
23.88	18645.5	14835	14750	16346.9
23.89	19639.5	14741.5	15126.2	16799.2
23.9	20392.8	14218.3	15561.9	16652.2
23.91	19707.3	14408.7	15661.1	16697.3
23.92	19397.2	14841.8	15805.6	16605.5
23.93	19908	14666.9	16582.8	16513.9
23.94	20058.3	15171.3	16650.2	16916
23.95	20316	14992.5	16605.6	17346.3
23.96	20768	15154.7	16184.9	17693.5
23.97	19951.3	15379.7	16805	17376.7
23.98	20001.5	15596.2	17709.7	17479.5
23.99	20201.8	15012.5	17466.5	18082.3
24	20178.2	15296.9	18692.8	17703.8
24.01	20208	15410.9	19200.8	17903
24.02	19996.5	15292.9	18576	18241.8
24.03	19702.7	14950.6	18653.2	17983.8
24.04	19938.3	15254	19235.5	17738.2
24.05	19904	15786	19596.8	17960.7
24.06	20417.7	15855.9	19937.8	18085.2
24.07	20273.2	15740.5	20150.5	18195.8
24.08	20052.5	15662	20374.8	18285
24.09	20535.8	15936.9	19965.8	18983.2
24.1	19954	16491.3	20753.8	18928.7
24.11	19500	16300	20922.7	18297
24.12	19896.5	16369.5	20276.5	18439.2
24.13	20326.5	16468	20936.2	18513.7
24.14	20291.2	15545.4	21171	18652.7
24.15	20470.3	14953.1	21400.7	18696.8
24.16	20571	15165.1	21341.5	18795
24.17	20325.8	15206.2	21289.5	18450.7
24.18	20266.7	15904	21608.3	18217.7
24.19	20077.3	16201.9	21453.3	18467.3
24.2	20398.2	16206.3	21359.5	18344.2
24.21	20375.3	16065	21458	18759
24.22	19932	15750.1	21173.2	18556.5
24.23	19819.8	15104	21329	18402.5
24.24	20085.8	15303.1	21639	18329.5
24.25	20365.2	15961.4	21632.8	18061.2
24.26	20712.2	15710.5	21522.7	17758.2
24.27	20729.7	15026.3	21607.3	17632.8
24.28	20810.5	14843.1	21579.7	17281.5
24.29	20686	14967.2	20857	17588.3
24.3	20329	15254.1	20456	17469.3
24.31	20370.3	15263.2	19558.2	17577
24.32	20253.2	15009.7	19470.2	17630
24.33	20696.7	15416.7	19300	17540
24.34	20936.5	15693.2	19689.7	17077
24.35	19955.2	14921.5	19853.2	17033.2
24.36	20338.2	14730	19547.7	17342.5
24.37	20566.3	14786.5	19307.3	17735.3
24.38	21604.8	14468.3	19054.3	17869.7
24.39	21707.7	14860.5	19344.7	17896.7
24.4	21587.2	14705.3	18864	17807.3
24.41	21408	14792	18968	17492.3
24.42	20891	14331.2	18861.5	17456.3
24.43	21096.7	14609.2	18803.5	17559
24.44	20801	14809	18470.3	17372.3
24.45	20502.5	14635.8	18370.2	17435.2
24.46	21331.7	14609.6	18129.8	17835.2
24.47	21172.3	14695.5	18106.2	17604.7
24.48	20738.3	15491.4	17683.3	17017.7
24.49	20597.5	15122.9	17802.8	17617.8
24.5	21042	15110.8	17827.3	18118
24.51	22017.5	15477.2	18117.7	17689.5
24.52	21870.8	15514.4	18030	17615.3
24.53	22054	15800.4	17539.2	17607.2
24.54	21520	15322.2	17729.8	17913.2
24.55	21467.3	14971.1	17699.3	18338.8
24.56	21278.7	15294.3	17836	18199
24.57	21750	15803.2	17610.2	17574
24.58	21757	15825.7	17650.3	17117.8
24.59	21937.3	15592.3	17644.3	17280
24.6	21662.8	15559.3	17646.3	17739
24.61	21540.8	15501.9	17818.3	18303.3
24.62	21908.5	15030.5	17569	18368.7
24.63	21784	15313.6	17858.2	17884.7
24.64	21355.2	15678.7	17579.3	17905
24.65	21856.2	15891.9	17698.8	18117.7
24.66	22059.2	16139.5	16877.7	17690
24.67	21693.3	15839.6	17273	17601.5
24.68	21776.2	15964.8	17543.8	17912.3
24.69	22038.8	15930.6	17258.5	18488
24.7	22510.5	15835.9	16935.7	19056.7
24.71	22453.8	15445	16725.7	18683.5
24.72	22169.5	15269.3	16926.5	18341.3
24.73	22100	15288.4	17076.7	18321.7
24.74	22227.7	15453.3	17266	18307.8
24.75	21986	15844.5	17099.7	17355.7
24.76	21989.2	15656.8	16816.7	17117.7
24.77	22271.3	15744.9	16801	18126.5
24.78	21752.2	16029	16778.5	18840.3
24.79	21998.7	16125.4	17147.8	18598.2
24.8	22260.3	16044.5	17368.2	18280.3
24.81	22426.8	16080.1	17260.5	18457.5
24.82	22327.3	16657.3	17204	18457.3
24.83	22561.7	16339.9	16580.1	17990.5
24.84	23155.5	15639.9	16825.7	18064.8
24.85	22445.7	16060	17257	18082.8
24.86	22456.7	16540	17135.7	18407.2
24.87	22739	16167.3	16890.3	18705.7
24.88	23026.5	15739.9	16695	18288.5
24.89	22660.2	15976.8	16763.2	18108.2
24.9	23232.3	16359.5	16862.8	18037.2
24.91	23027.7	16111.4	17121.7	18317.7
24.92	22983.5	16150.3	16874.3	18567
24.93	23529.7	15974.8	16541.4	18141.2
24.94	23900	15775	16454.2	17820.8
24.95	24154	16245.3	16637.3	18078.8
24.96	23455.8	16416.7	16986.8	18083.5
24.97	23025.5	16180	17046	18212
24.98	23862.7	15938.2	17332	18652.5
24.99	23594.8	16020.1	16637.7	18534.7
[truncated: 5,501 more rows]

## Sheet: Fig.2a
0.14444	-13.5677	0.14444	-4.58893	0.14444	1.44546
0.15556	-11.7569	1.14444	-4.58893	1.14444	1.44546
0.16667	-9.65632
0.17778	-8.49601
0.18889	-7.81027
0.2	-7.04916
0.21111	-6.05145
0.22222	-4.80339
0.23333	-3.55012
0.24444	-2.48696
0.25556	-1.66917
0.26667	-1.07904
0.27778	-0.59314
0.28889	-0.22773
0.3	0.07981
0.31111	0.3138
0.32222	0.5338
0.33333	0.70842
0.34444	0.88208
0.35556	1.00702
0.36667	1.13976
0.37778	1.23048
0.38889	1.32783
0.4	1.39311
0.41111	1.46021
0.42222	1.5038
0.43333	1.54788
0.44444	1.57315
0.45556	1.6031
0.46667	1.61298
0.47778	1.62796
0.48889	1.61984
0.5	1.62195
0.51111	1.6033
0.52222	1.60078
0.53333	1.57657
0.54444	1.569
0.55556	1.54277
0.56667	1.53595
0.57778	1.51297
0.58889	1.50582
0.6	1.48385
0.61111	1.47739
0.62222	1.45799
0.63333	1.45186
0.64444	1.43184
0.65556	1.42569
0.66667	1.40546
0.67778	1.4007
0.68889	1.37983
0.7	1.37517
0.71111	1.35386
0.72222	1.34976
0.73333	1.32815
0.74444	1.3246
0.75556	1.30219
0.76667	1.29854
0.77778	1.27497
0.78889	1.27036
0.8	1.2449
0.81111	1.23632
0.82222	1.20188
0.83333	1.17923
0.84444	1.11311
0.85556	1.0511
0.86667	0.92157
0.87778	0.78194
0.88889	0.59701
0.9	0.41799
0.91111	0.20006
0.92222	-0.037
0.93333	-0.30532
0.94444	-0.57983
0.95556	-0.87976
0.96667	-1.21948
0.97778	-1.59594
0.98889	-2.10383
1	-2.7573
1.01111	-3.72449
1.02222	-5.03206
1.03333	-6.89421
1.04444	-9.52184
1.05556	-13.424
1.06667	-18.8184
1.07778	-25.0326
1.08889	-30.2674
1.1	-32.5103
1.11111	-30.8905
1.12222	-26.2121
1.13333	-20.4264
1.14444	-16.4714

## Sheet: Fig.2b
0	-38.8267	0	-3.19766	0	1.48877
0.01111	-35.4196	1	-3.19766	1	1.48877
0.02222	-29.173
0.03333	-21.6812
0.04444	-15.1904
0.05556	-10.5528
0.06667	-7.46038
0.07778	-5.29274
0.08889	-3.78723
0.1	-2.71321
0.11111	-1.99483
0.12222	-1.46325
0.13333	-1.05455
0.14444	-0.69995
0.15556	-0.37964
0.16667	-0.09702
0.17778	0.19001
0.18889	0.44692
0.2	0.67142
0.21111	0.84091
0.22222	1.01609
0.23333	1.13127
0.24444	1.26282
0.25556	1.29668
0.26667	1.3777
0.27778	1.37331
0.28889	1.42214
0.3	1.39863
0.31111	1.43389
0.32222	1.40458
0.33333	1.43568
0.34444	1.4055
0.35556	1.43557
0.36667	1.40555
0.37778	1.43586
0.38889	1.4074
0.4	1.43838
0.41111	1.41154
0.42222	1.44314
0.43333	1.41809
0.44444	1.44961
0.45556	1.4246
0.46667	1.45477
0.47778	1.42924
0.48889	1.45897
0.5	1.43202
0.51111	1.45897
0.52222	1.42924
0.53333	1.45477
0.54444	1.4246
0.55556	1.44961
0.56667	1.41809
0.57778	1.44314
0.58889	1.41154
0.6	1.43838
0.61111	1.4074
0.62222	1.43586
0.63333	1.40555
0.64444	1.43557
0.65556	1.4055
0.66667	1.43568
0.67778	1.40458
0.68889	1.43389
0.7	1.39863
0.71111	1.42214
0.72222	1.37331
0.73333	1.3777
0.74444	1.29668
0.75556	1.26282
0.76667	1.13127
0.77778	1.01609
0.78889	0.84091
0.8	0.67142
0.81111	0.44692
0.82222	0.19001
0.83333	-0.09702
0.84444	-0.37964
0.85556	-0.69995
0.86667	-1.05455
0.87778	-1.46325
0.88889	-1.99483
0.9	-2.71321
0.91111	-3.78723
0.92222	-5.29274
0.93333	-7.46038
0.94444	-10.5528
0.95556	-15.1904
0.96667	-21.6812
0.97778	-29.173
0.98889	-35.4196
1	-38.8267

## Sheet: Fig.2c
21.5	1339.64	21.3	1376.46	21.5	1034.86
21.4	1350.33	21.2	1328.58	21.4	978.248
21.3	1263.58	21.1	1330.96	21.3	985.473
21.2	1144.43	21	1403.69	21.2	987.187
21.1	1221.51	20.9	1334.65	21.1	985.526
21	1194.1	20.8	1262.08	21	1004.24
20.9	1192.91	20.7	1279.8	20.9	967.302
20.8	1181.32	20.6	1254.71	20.8	937.005
20.7	1131.94	20.5	1216.59	20.7	953.831
20.6	1153.36	20.4	1244.58	20.6	978.524
20.5	1075.12	20.3	1185.64	20.5	949.124
20.4	959.806	20.2	1136.92	20.4	961.584
20.3	1003.52	20.1	1072.03	20.3	901.025
20.2	932.287	20	1116.25	20.2	763.211
20.1	957.477	19.9	1072.5	20.1	737.048
20	926.844	19.8	968.143	20	735.592
19.9	868.258	19.7	899.816	19.9	716.676
19.8	808.278	19.6	886.897	19.8	723.46
19.7	784.735	19.5	864.073	19.7	743.913
19.6	832.272	19.4	809.872	19.6	685.942
19.5	761.654	19.3	767.041	19.5	595.589
19.4	693.461	19.2	793.896	19.4	593.849
19.3	756.363	19.1	755.487	19.3	589.587
19.2	802.092	19	780.62	19.2	520.478
19.1	766.66	18.9	744.472	19.1	574.377
19	721.699	18.8	739.318	19	510.953
18.9	720.392	18.7	750.623	18.9	435.836
18.8	617.467	18.6	766.549	18.8	447.08
18.7	582.681	18.5	890.192	18.7	452.169
18.6	652.595	18.4	934.141	18.6	463.894
18.5	685.017	18.3	1043.82	18.5	466.743
18.4	711.356	18.2	1064.46	18.4	457.314
18.3	741.47	18.1	1056.39	18.3	475.443
18.2	688.528	18	1191.89	18.2	480.713
18.1	709.537	17.9	1267.8	18.1	481.814
18	750.768	17.8	1369.6	18	513.235
17.9	803.838	17.7	1479.29	17.9	508.339
17.8	848.604	17.6	1586.46	17.8	465.095
17.7	885.97	17.5	1673.62	17.7	514.863
17.6	937.92	17.4	1683.62	17.6	540.7
17.5	909.598	17.3	1675.49	17.5	554.191
17.4	929.583	17.2	1622.48	17.4	600.301
17.3	1019.69	17.1	1530.43	17.3	636.283
17.2	1016.61	17	1510.76	17.2	630.03
17.1	1097.17	16.9	1415.66	17.1	604.662
17	1108.53	16.8	1353.33	17	644.282
16.9	1096.78	16.7	1242.52	16.9	651.697
16.8	978.694	16.6	1141.92	16.8	623.964
16.7	979.18	16.5	1080.48	16.7	615.737
16.6	977.277	16.4	1023.09	16.6	628.292
16.5	1009.86	16.3	1075.01	16.5	627.847
16.4	1005.05	16.2	973.424	16.4	630.969
16.3	941.16	16.1	872.354	16.3	657.244
16.2	927.534	16	832.571	16.2	643.286
16.1	879.77	15.9	867.254	16.1	614.899
16	893.936	15.8	835.888	16	611.541
15.9	865.083	15.7	794.713	15.9	630.34
15.8	834.147	15.6	770.558	15.8	606.995
15.7	802.284	15.5	747.937	15.7	580.478
15.6	778.253	15.4	697.487	15.6	589.247
15.5	771.234	15.3	742.025	15.5	588.716
15.4	765.152	15.2	721.286	15.4	572.257
15.3	771.069	15.1	649.976	15.3	552.13
15.2	706.577	15	599.735	15.2	503.756
15.1	753.393	14.9	578.64	15.1	496.745
15	605.516	14.8	611.704	15	448.714
14.9	597.889	14.7	652.366	14.9	412.807
14.8	630.143	14.6	627.336	14.8	417.666
14.7	585.494	14.5	612.623	14.7	438.353
14.6	561.479	14.4	591.388	14.6	461.271
14.5	566.175	14.3	556.873	14.5	454.127
14.4	537.58	14.2	562.242	14.4	465.808
14.3	545.088	14.1	606.612	14.3	407.989
14.2	546.978	14	622.951	14.2	363.351
14.1	462.244	13.9	547.826	14.1	389.614
14	473.372	13.8	518.044	14	411.818
13.9	522.116	13.7	497.844	13.9	393.361
13.8	531.052	13.6	554.492	13.8	390.729
13.7	532.893	13.5	625.016	13.7	374.618
13.6	539.733	13.4	581.912	13.6	426.327
13.5	552.752	13.3	588.713	13.5	470.645
13.4	591.468	13.2	591.135	13.4	461.007
13.3	560.645	13.1	598.297	13.3	401.85
13.2	518.002	13	551.476	13.2	345.995
13.1	493.227	12.9	503.853	13.1	364.518
13	457.491	12.8	516.568	13	347.178
12.9	410.545	12.7	492.899	12.9	349.844
12.8	436.683	12.6	468.515	12.8	331.157
12.7	451.798	12.5	481.919	12.7	298.722
12.6	422.375	12.4	496.964	12.6	317.01
12.5	443.766	12.3	499.447	12.5	364.11
12.4	444.015	12.2	476.548	12.4	383.371
12.3	419.836	12.1	440.823	12.3	330.415
12.2	442.241	12	417.405	12.2	313.105
12.1	453.517	11.9	447.115	12.1	323.712
12	456.47	11.8	459.636	12	299.815
11.9	465.369	11.7	443.945	11.9	288.86
11.8	425.247	11.6	438.778	11.8	274.58
11.7	398.904	11.5	383.425	11.7	274.695
11.6	378.619	11.4	394.373	11.6	298.948
11.5	450.848	11.3	365.621	11.5	300.976
11.4	442.028	11.2	389.144	11.4	302.612
11.3	405.224	11.1	375.809	11.3	293.462
11.2	351.26	11	414.466	11.2	288.095
11.1	377.569	10.9	423.81	11.1	315.544
11	368.448	10.8	418.379	11	334.625
10.9	392.211	10.7	400.803	10.9	310.337
10.8	358.821	10.6	374.083	10.8	276.039
10.7	383.307	10.5	396.919	10.7	298.773
10.6	384.901	10.4	379.281	10.6	315.082
10.5	361.028	10.3	350.931	10.5	298.977
10.4	389.263	10.2	401.351	10.4	295.436
10.3	369.895	10.1	401.178	10.3	315.031
10.2	415.315	10	359.381	10.2	309.678
10.1	434.121	9.9	379.714	10.1	271.487
10	426.602	9.8	413.291	10	248.696
9.9	439.245	9.7	382.27	9.9	247.48
9.8	379.042	9.6	373.333	9.8	258.273
9.7	371.461	9.5	345.038	9.7	246.596
9.6	393.46	9.4	302.833	9.6	242.028
9.5	381.344	9.3	302.307	9.5	256.431
9.4	381.79	9.2	311.436	9.4	258.845
9.3	354.201	9.1	327.983	9.3	271.69
9.2	359.257	9	297.344	9.2	257.959
9.1	319.476	8.9	261.984	9.1	257.363
9	336.467	8.8	239.788	9	240.377
8.9	351.752	8.7	270.588	8.9	200.688
8.8	412.844	8.6	298.552	8.8	215.836
8.7	451.424	8.5	283.336	8.7	208.461
8.6	390.754	8.4	284.556	8.6	190.398
8.5	402.636	8.3	266.371	8.5	173.814
8.4	426.301	8.2	294.89	8.4	201.852
8.3	443.792	8.1	338.192	8.3	223.822
8.2	365.84	8	335.073	8.2	213.221
8.1	386.532	7.9	356.589	8.1	227.651
8	415.266	7.8	377.087	8	229.793
7.9	453.074	7.7	411.24	7.9	232.162
7.8	502.367	7.6	458.218	7.8	267.982
7.7	465.386	7.5	487.362	7.7	284.025
7.6	459.798	7.4	537.29	7.6	305.407
7.5	557.29	7.3	585.863	7.5	363.817
7.4	562.875	7.2	572.187	7.4	370.989
7.3	504.245	7.1	672.129	7.3	374.438
7.2	507.317	7	740.174	7.2	420.036
7.1	543.896	6.9	731.042	7.1	441.72
7	538.426	6.8	722.153	7	471.507
6.9	563.567	6.7	823.296	6.9	497.022
6.8	544.226	6.6	849.941	6.8	521.271
6.7	510.026	6.5	810.336	6.7	567.845
6.6	497.345	6.4	831.987	6.6	590.915
6.5	512.168	6.3	838.596	6.5	545.893
6.4	544.833	6.2	846.947	6.4	549.645
6.3	550.071	6.1	809.693	6.3	545.254
6.2	555.502	6	786.902	6.2	566.087
6.1	617.095	5.9	742.247	6.1	552.51
6	697.17	5.8	773.073	6	564.487
5.9	728.464	5.7	761.563	5.9	556.508
5.8	754.302	5.6	711.782	5.8	528.077
5.7	755.329	5.5	589.988	5.7	507.752
5.6	794.564	5.4	603.824	5.6	492.408
5.5	791.415	5.3	520.238	5.5	447.221
5.4	750.046	5.2	543.022	5.4	462.357
5.3	772.231	5.1	539.71	5.3	428.381
5.2	823.399	5	542.763	5.2	435.465
5.1	836.593	4.9	596.052	5.1	450.228
5	802.238	4.8	576.456	5	418.901
4.9	782.401	4.7	564.925	4.9	426.667
4.8	851.419	4.6	592.344	4.8	473.258
4.7	842.895	4.5	599.005	4.7	500.192
4.6	824.033	4.4	602.704	4.6	537.582
4.5	796.814	4.3	607.954	4.5	562.859
4.4	827.136	4.2	578.312	4.4	512.71
4.3	762.135	4.1	564.851	4.3	445.361
4.2	764.49	4	528.145	4.2	437.068
4.1	699.559	3.9	529.981	4.1	433.813
4	612.694	3.8	498.069	4	459.511
3.9	601.86	3.7	409.284	3.9	438.719
3.8	551.129	3.6	376.2	3.8	406.797
3.7	479.666	3.5	331.784	3.7	352.021
3.6	396.326	3.4	328.047	3.6	299.783
3.5	324.565	3.3	264.56	3.5	280.191
3.4	276.04	3.2	214.998	3.4	240.869
3.3	253.981	3.1	196.913	3.3	202.351
3.2	249.274	3	146.013	3.2	186.096
3.1	189.49	2.9	115.712	3.1	176.547
3	134.23	2.8	87.3416	3	163.173
2.9	99.194	2.7	75.8394	2.9	118.051
2.8	105.649	2.6	57.0936	2.8	91.9409
2.7	93.8123	2.5	39.6744	2.7	83.0672
2.6	62.7877	2.4	36.4678	2.6	72.5974
2.5	48.161	2.3	32.9259	2.5	51.1187
2.4	46.3688	2.2	31.009	2.4	39.7015
2.3	35.9302	2.1	18.2571	2.3	36.9084
2.2	27.6739	2	12.827	2.2	28.7796
2.1	24.9071	1.9	10.3663	2.1	15.5876
2	24.5342	1.8	7.39802	2	15.3982
1.9	12.765	1.7	9.39245	1.9	13.5884
1.8	6.9556	1.6	4.49061	1.8	6.02162
1.7	6.82392	1.5	3.36295	1.7	4.86755
1.6	5.41718	1.4	2.78967	1.6	8.1334
1.5	0.12374	1.3	5.32343	1.5	7.01402
1.4	0.2636	1.2	4.88969	1.4	3.51715
1.3	2.11566	1.1	4.57809	1.3	0.73791
1.2	4.73841	1	4.55732	1.2	1.54407
1.1	2.88634	0.9	1.8326	1.1	3.91675
1	0.2636	0.8	2.51995	1	2.45753
0.9	1.85206	0.7	0.9896	0.9	0.08485
0.8	3.92575	0.6	0	0.8	0
0.7	2.88647	0.5	0	0.7	0
0.6	1.07612	0.4	2.68812	0.6	3.62647
0.5	0.2636	0.3	1.75709	0.5	8.49697
0.4	2.11566	0.2	2.56838	0.4	5.90535
0.3	7.61854	0.1	2.92983	0.3	1.97921
0.2	9.72772	0	3.63265	0.2	0
0.1	0.28249	-0.1	2.06138	0.1	0
0	1.44757	-0.2	3.52111	0	0
-0.1	4.87826	-0.3	5.01294	-0.1	0
-0.2	3.55443	-0.4	3.15862	-0.2	0
-0.3	0.12374	-0.5	6.54377	-0.3	0
-0.4	0	-0.6	5.5453	-0.4	3.3261
-0.5	0	-0.7	5.54904	-0.5	7.59768
-0.6	1.68866	-0.8	4.62225	-0.6	4.38073
-0.7	6.69281	-0.9	4.0016	-0.7	0.7019
-0.8	6.48329	-1	4.76351	-0.8	0
-0.9	0.40484	-1.1	3.56623	-0.9	0
-1	1.85206	-1.2	1.73485	-1	1.13271
-1.1	2.88634	-1.3	0.36896	-1.1	2.16699
-1.2	0	-1.4	2.70213	-1.2	2.23797
-1.3	0	-1.5	3.95918	-1.3	2.36868
-1.4	0	-1.6	4.0016	-1.4	1.64093
-1.5	0	-1.7	1.29947	-1.5	2.37268
-1.6	0	-1.8	2.02467	-1.6	1.19355
-1.7	0	-1.9	4.37054	-1.7	2.15499
-1.8	0	-2	1.608	-1.8	2.28198
-1.9	0	-2.1	0.04242	-1.9	2.37268
-2	0	-2.2	0	-2	0.08485
-2.1	0	-2.3	0	-2.1	0.28117
-2.2	0	-2.4	0	-2.2	1.74122
-2.3	0	-2.5	0	-2.3	3.52328
-2.4	1.03941	-2.6	2.68812	-2.4	2.37268
-2.5	3.15007	-2.7	1.26505	-2.5	1.62892
-2.6	2.92818	-2.8	0.04843	-2.6	3.48138
-2.7	3.79919	-2.9	0	-2.7	2.23984
-2.8	5.25773	-3	2.70213	-2.8	1.01908
-2.9	8.82122	-3.1	1.25705	-2.9	4.67517
-3	3.99261	-3.2	4.71279	-3	8.2481
-3.1	1.0236	-3.3	8.33772	-3.1	3.91067
-3.2	0.64925	-3.4	2.91347	-3.2	2.15499
-3.3	2.36627	-3.5	1.29678	-3.3	0.73791
-3.4	1.98648	-3.6	2.10859	-3.4	0
-3.5	0	-3.7	0.68108	-3.5	0

## Sheet: Fig.2d
25.25	28.1055
25.2	35.4041
25.15	27.5955
25.1	22.432
25.05	22.1362
25	21.1048
24.95	27.6029
24.9	27.4622
24.85	48.1638
24.8	59.9417
24.75	40.7765
24.7	29.2035
24.65	40.1112
24.6	44.4979
24.55	30.9725
24.5	36.25
24.45	45.8193
24.4	33.6448
24.35	21.4759
24.3	19.6287
24.25	22.7768
24.2	43.395
24.15	60.2818
24.1	58.1376
24.05	37.1092
24	23.2097
23.95	22.6028
23.9	38.6578
23.85	77.3255
23.8	66.5947
23.75	46.5627
23.7	42.1143
23.65	39.4382
23.6	40.8832
23.55	41.4986
23.5	41.9772
23.45	57.6821
23.4	70.7062
23.35	76.3763
23.3	94.323
23.25	82.9118
23.2	64.2325
23.15	55.8059
23.1	34.8501
23.05	30.6914
23	24.1584
22.95	30.8222
22.9	45.7813
22.85	35.4942
22.8	24.8945
22.75	20.2153
22.7	29.4008
22.65	28.98
22.6	30.9295
22.55	41.2206
22.5	50.2646
22.45	31.8657
22.4	23.3717
22.35	25.4397
22.3	24.4533
22.25	39.1038
22.2	50.9853
22.15	35.5646
22.1	11.9532
22.05	7.01391
22	15.6822
21.95	21.403
21.9	31.1095
21.85	27.2273
21.8	26.051
21.75	31.8088
21.7	38.1068
21.65	39.3896
21.6	30.0621
21.55	31.9
21.5	23.9629
21.45	22.2674
21.4	30.1686
21.35	33.7419
21.3	34.4007
21.25	24.683
21.2	17.0799
21.15	24.0262
21.1	33.7257
21.05	48.0602
21	62.746
20.95	63.4135
20.9	45.5482
20.85	22.1281
20.8	33.7408
20.75	44.901
20.7	26.1892
20.65	29.7677
20.6	57.9003
20.55	52.1749
20.5	40.3883
20.45	54.2762
20.4	68.8072
20.35	72.1967
20.3	78.3222
20.25	111.299
20.2	100.867
20.15	101.356
20.1	142.012
20.05	169.417
20	178.119
19.95	185.892
19.9	216.104
19.85	819.871
19.8	3539.25
19.75	9356.71
19.7	15620.3
19.65	19209
19.6	20274.9
19.55	19922.4
19.5	19003
19.45	18335.1
19.4	18193.9
19.35	18263.4
19.3	17884.5
19.25	17791.9
19.2	18375.5
19.15	18817.4
19.1	19249.4
19.05	19722.4
19	20298.9
18.95	20749.6
18.9	20683.4
18.85	21002.4
18.8	21727.6
18.75	22577.7
18.7	22640.4
18.65	22216.9
18.6	22625.8
18.55	23069.7
18.5	22999.4
18.45	23196.5
18.4	23653.7
18.35	23724.7
18.3	23404.5
18.25	23071.4
18.2	22774.2
18.15	22284.1
18.1	22199.4
18.05	22118.5
18	21851.7
17.95	21680.6
17.9	21152.1
17.85	20459.7
17.8	20072.7
17.75	19769
17.7	19432.1
17.65	18892.9
17.6	18381.8
17.55	17896.6
17.5	17213.8
17.45	16887
17.4	16503.4
17.35	15718
17.3	15469.8
17.25	15368.7
17.2	15141.5
17.15	14601.9
17.1	14145.7
17.05	14125.2
17	13857
16.95	13432.4
16.9	13085.7
16.85	12523.3
16.8	12039
16.75	11909.8
16.7	11530.3
16.65	11292.3
16.6	11247.8
16.55	10861.3
16.5	10682.6
16.45	10576
16.4	10376.6
16.35	10222.5
16.3	9924.42
16.25	9504.79
16.2	9349.15
16.15	9393.56
16.1	9212.26
16.05	8530.52
16	8294.58
15.95	8568.46
15.9	8412.16
15.85	8003.05
15.8	7940.84
15.75	7722.47
15.7	7412.04
15.65	7232.75
15.6	7064.23
15.55	7179.39
15.5	7172.43
15.45	6792.23
15.4	6573.15
15.35	6435.04
15.3	6252.29
15.25	6028.02
15.2	5854.87
15.15	5758.03
15.1	5644.82
15.05	5495.57
15	5344.6
14.95	5300.5
14.9	5098.26
14.85	4973.1
14.8	4730.87
14.75	4401.93
14.7	4431.77
14.65	4464.21
14.6	4474.7
14.55	4572.53
14.5	4386.39
14.45	3955.29
14.4	3765.22
14.35	3713.89
14.3	3732.65
14.25	3585.56
14.2	3475.63
14.15	3508.7
14.1	3377.34
14.05	3269.27
14	3231.92
13.95	3060.18
13.9	2901.58
13.85	2846.32
13.8	2851.61
13.75	2899.25
13.7	2828.4
13.65	2604.17
13.6	2604.4
13.55	2636.95
13.5	2487.36
13.45	2419.22
13.4	2474.69
13.35	2433.84
13.3	2313.94
13.25	2188.08
13.2	2093.34
13.15	2019.26
13.1	1975.6
13.05	2073.48
13	2011.84
12.95	1794.77
12.9	1844.04
12.85	1851.97
12.8	1650.63
12.75	1545.14
12.7	1646.57
12.65	1646.53
12.6	1536.24
12.55	1568.76
12.5	1604.38
12.45	1479.75
12.4	1367.63
12.35	1302.47
12.3	1359.53
12.25	1369.69
12.2	1141.58
12.15	1053.45
12.1	1171.73
12.05	1186.39
12	1092.43
11.95	1079.33
11.9	1065.62
11.85	1021
11.8	989.758
11.75	904.164
11.7	798.245
11.65	747.661
11.6	741.106
11.55	764.166
11.5	766.006
11.45	756.479
11.4	759.576
11.35	802.497
11.3	777.424
11.25	743.802
11.2	764.697
11.15	692.631
11.1	589.983
11.05	539.091
11	540.054
10.95	556.518
10.9	523.676
10.85	491.771
10.8	478.694
10.75	502.045
10.7	514.313
10.65	465.248
10.6	409.836
10.55	401.561
10.5	371.755
10.45	326.586
10.4	341.079
10.35	326.605
10.3	325.753
10.25	300.674
10.2	268.691
10.15	264.862
10.1	287.929
10.05	304.835
10	326.554
9.95	290.94
9.9	286.18
9.85	291.009
9.8	278.092
9.75	295.942
9.7	287.692
9.65	286.077
9.6	273.388
9.55	235.012
9.5	207.401
9.45	194.641
9.4	223.957
9.35	237.469
9.3	210.966
9.25	212.062
9.2	242.97
9.15	230.675
9.1	230.417
9.05	241.209
9	255.273
8.95	224.307
8.9	185.735
8.85	174.936
8.8	151.364
8.75	127.071
8.7	112.715
8.65	141.428
8.6	150.791
8.55	127.585
8.5	157.268
8.45	171.798
8.4	136.208
8.35	112.779
8.3	125.713
8.25	134.785
8.2	137.011
8.15	138.525
8.1	118.913
8.05	100.121
8	113.323
7.95	144.134
7.9	157.723
7.85	133.375
7.8	88.9566
7.75	57.1828
7.7	92.7231
7.65	134.525
7.6	121.585
7.55	93.215
7.5	62.6406
7.45	43.0469
7.4	55.9789
7.35	72.436
7.3	83.9178
7.25	102.428
7.2	80.4929
7.15	73.95
7.1	80.7124
7.05	67.5209
7	68.6242
6.95	93.7544
6.9	84.5426
6.85	64.5644
6.8	48.9472
6.75	38.4528
6.7	48.8891
6.65	44.9306
6.6	39.4413
6.55	56.0107
6.5	66.42
6.45	54.4252
6.4	43.8913
6.35	30.2793
6.3	20.4138
6.25	34.9573
6.2	47.0811
6.15	33.4057
6.1	16.2347
6.05	14.8649
6	19.533
5.95	27.07
5.9	38.7339
5.85	30.9648
5.8	28.853
5.75	25.238
5.7	29.3912
5.65	38.6094
5.6	21.7512
5.55	3.68522
5.5	9.2933
5.45	19.0516
5.4	15.9254
5.35	22.8844
5.3	25.0482
5.25	16.9563
5.2	21.4381
5.15	28.4073
5.1	28.8531
5.05	25.1976
5	29.5325
4.95	25.4957
4.9	14.1646
4.85	6.37002
4.8	4.26668
4.75	5.07946
4.7	15.8476
4.65	16.1905
4.6	15.6789
4.55	11.6031
4.5	2.85964
4.45	3.75563
4.4	4.75052
4.35	5.64003
4.3	11.9505
4.25	17.144
4.2	20.1545
4.15	13.3979
4.1	6.99462
4.05	12.4875
4	10.9237
3.95	10.5606
3.9	19.9172
3.85	28.0172
3.8	22.243
3.75	9.98756
3.7	8.65857
3.65	12.5844
3.6	8.75462
3.55	7.13823
3.5	11.4927
3.45	17.641
3.4	16.5565
3.35	12.0101
3.3	9.87515
3.25	5.99067
3.2	9.21319
3.15	9.43302
3.1	2.85964
3.05	0
3	3.75563
2.95	14.6868
2.9	13.7637
2.85	6.1904
2.8	8.76581
2.75	29.4309
2.7	26.6483
2.65	10.9447
2.6	4.62167
2.55	1.24014
2.5	0
2.45	4.14218
2.4	4.62167
2.35	8.56893
2.3	13.3175
2.25	19.9823
2.2	20.435
2.15	13.243
2.1	14.7157
2.05	24.1939
2	26.7629
1.95	16.1564
1.9	3.92852
1.85	0
1.8	17.7914
1.75	27.8372
1.7	12.8976
1.65	1.49785
1.6	0
1.55	2.76884
1.5	10.0476
1.45	6.50207
1.4	0.68952
1.35	2.74723
1.3	5.08666
1.25	5.92575
1.2	8.50615
1.15	12.5688
1.1	16.364
1.05	8.13597
1	0.68952
0.95	0
0.9	0
0.85	0
0.8	4.96812
0.75	4.34636
0.7	14.7253
0.65	22.0999
0.6	15.8709
0.55	10.533
0.5	5.99067
0.45	4.26668
0.4	12.7948
0.35	11.5887
0.3	6.61527
0.25	4.75052
0.2	15.9201
0.15	32.5944
0.1	25.9371
0.05	13.6027
0	14.7981
-0.05	10.7471
-0.1	5.77618
-0.15	6.3123
-0.2	8.3773
-0.25	5.99067
-0.3	1.49785
-0.35	2.76884
-0.4	7.84829
-0.45	7.23517
-0.5	4.90294
-0.55	10.6243
-0.6	12.329
-0.65	7.08026
-0.7	5.07946
-0.75	2.15571
-0.8	0
-0.85	0
-0.9	6.34199
-0.95	16.3937
-1	18.5805
-1.05	8.01433
-1.1	0.68952
-1.15	14.8088
-1.2	21.8422
-1.25	27.4699
-1.3	28.0752
-1.35	14.7305
-1.4	8.63341
-1.45	12.9133
-1.5	12.1597
-1.55	7.25677
-1.6	2.17012
-1.65	4.96812
-1.7	9.31448
-1.75	5.03589
-1.8	5.65764
-1.85	18.5862
-1.9	22.7214
-1.95	15.3483
-2	13.7956
-2.05	11.2062
-2.1	6.1791
-2.15	7.82668
-2.2	7.24237
-2.25	5.92575
-2.3	4.75052
-2.35	1.49785
-2.4	9.2933
-2.45	14.9094
-2.5	5.80927
-2.55	0
-2.6	0
-2.65	6.52447
-2.7	9.82998
-2.75	3.65356
-2.8	8.72375
-2.85	15.4389
-2.9	15.8338
-2.95	8.52573
-3	4.26668
-3.05	7.84829
-3.1	14.1246
-3.15	15.4372
-3.2	8.22161
-3.25	6.58761
-3.3	4.34636
-3.35	0.68952
-3.4	0
-3.45	3.75563
-3.5	4.75052
-3.55	8.02231
-3.6	16.741
-3.65	13.3547
-3.7	9.92032
-3.75	14.7981
-3.8	7.99992
-3.85	3.45836
-3.9	12.7948
-3.95	18.9175
-4	21.5318
-4.05	15.6585
-4.1	10.8832
-4.15	6.24117
-4.2	6.20826
-4.25	4.34636
-4.3	3.43675
-4.35	8.84229
-4.4	12.4583
-4.45	11.6568
-4.5	4.31142
-4.55	6.52447
-4.6	9.82998
-4.65	8.62167
-4.7	4.34636
-4.75	8.58734

## Sheet: Fig.2e
220	1.263	220	1.378	220	1.509	220	0.919
220.5	1.261	220.5	1.372	220.5	1.508	220.5	0.919
221	1.265	221	1.37	221	1.504	221	0.922
221.5	1.262	221.5	1.367	221.5	1.5	221.5	0.923
222	1.265	222	1.365	222	1.497	222	0.926
222.5	1.265	222.5	1.357	222.5	1.496	222.5	0.927
223	1.267	223	1.355	223	1.493	223	0.928
223.5	1.269	223.5	1.351	223.5	1.487	223.5	0.928
224	1.269	224	1.347	224	1.481	224	0.927
224.5	1.273	224.5	1.342	224.5	1.476	224.5	0.927
225	1.272	225	1.339	225	1.472	225	0.928
225.5	1.272	225.5	1.337	225.5	1.467	225.5	0.929
226	1.274	226	1.332	226	1.461	226	0.931
226.5	1.275	226.5	1.328	226.5	1.454	226.5	0.931
227	1.279	227	1.324	227	1.45	227	0.933
227.5	1.279	227.5	1.322	227.5	1.448	227.5	0.934
228	1.283	228	1.319	228	1.444	228	0.936
228.5	1.284	228.5	1.318	228.5	1.44	228.5	0.937
229	1.285	229	1.314	229	1.437	229	0.94
229.5	1.284	229.5	1.313	229.5	1.433	229.5	0.941
230	1.286	230	1.308	230	1.429	230	0.943
230.5	1.286	230.5	1.308	230.5	1.423	230.5	0.944
231	1.289	231	1.305	231	1.42	231	0.946
231.5	1.291	231.5	1.305	231.5	1.417	231.5	0.949
232	1.294	232	1.303	232	1.413	232	0.952
232.5	1.295	232.5	1.302	232.5	1.411	232.5	0.956
233	1.297	233	1.3	233	1.407	233	0.956
233.5	1.298	233.5	1.299	233.5	1.407	233.5	0.958
234	1.303	234	1.3	234	1.403	234	0.961
234.5	1.306	234.5	1.299	234.5	1.401	234.5	0.964
235	1.309	235	1.296	235	1.396	235	0.967
235.5	1.311	235.5	1.294	235.5	1.393	235.5	0.97
236	1.316	236	1.295	236	1.39	236	0.973
236.5	1.322	236.5	1.296	236.5	1.39	236.5	0.976
237	1.324	237	1.297	237	1.39	237	0.978
237.5	1.327	237.5	1.301	237.5	1.391	237.5	0.983
238	1.331	238	1.304	238	1.389	238	0.988
238.5	1.334	238.5	1.305	238.5	1.39	238.5	0.993
239	1.337	239	1.304	239	1.39	239	0.996
239.5	1.342	239.5	1.306	239.5	1.39	239.5	0.999
240	1.346	240	1.311	240	1.389	240	1.003
240.5	1.35	240.5	1.314	240.5	1.39	240.5	1.007
241	1.353	241	1.315	241	1.391	241	1.011
241.5	1.358	241.5	1.319	241.5	1.393	241.5	1.015
242	1.361	242	1.323	242	1.397	242	1.018
242.5	1.362	242.5	1.329	242.5	1.401	242.5	1.022
243	1.366	243	1.332	243	1.404	243	1.026
243.5	1.37	243.5	1.338	243.5	1.408	243.5	1.033
244	1.377	244	1.343	244	1.409	244	1.039
244.5	1.378	244.5	1.347	244.5	1.412	244.5	1.043
245	1.382	245	1.35	245	1.416	245	1.046
245.5	1.385	245.5	1.354	245.5	1.421	245.5	1.049
246	1.389	246	1.357	246	1.425	246	1.054
246.5	1.393	246.5	1.361	246.5	1.428	246.5	1.057
247	1.395	247	1.365	247	1.432	247	1.06
247.5	1.396	247.5	1.372	247.5	1.435	247.5	1.063
248	1.399	248	1.378	248	1.438	248	1.067
248.5	1.401	248.5	1.384	248.5	1.439	248.5	1.069
249	1.404	249	1.386	249	1.443	249	1.073
249.5	1.408	249.5	1.389	249.5	1.447	249.5	1.076
250	1.412	250	1.392	250	1.45	250	1.079
250.5	1.413	250.5	1.395	250.5	1.453	250.5	1.08
251	1.416	251	1.4	251	1.455	251	1.081
251.5	1.417	251.5	1.402	251.5	1.456	251.5	1.084
252	1.421	252	1.406	252	1.459	252	1.085
252.5	1.422	252.5	1.407	252.5	1.462	252.5	1.087
253	1.423	253	1.411	253	1.467	253	1.089
253.5	1.423	253.5	1.414	253.5	1.468	253.5	1.091
254	1.424	254	1.416	254	1.47	254	1.092
254.5	1.425	254.5	1.418	254.5	1.47	254.5	1.093
255	1.424	255	1.419	255	1.471	255	1.092
255.5	1.425	255.5	1.423	255.5	1.472	255.5	1.096
256	1.427	256	1.424	256	1.476	256	1.097
256.5	1.428	256.5	1.428	256.5	1.479	256.5	1.1
257	1.428	257	1.429	257	1.48	257	1.1
257.5	1.427	257.5	1.429	257.5	1.479	257.5	1.1
258	1.428	258	1.429	258	1.479	258	1.1
258.5	1.43	258.5	1.429	258.5	1.48	258.5	1.101
259	1.43	259	1.431	259	1.482	259	1.103
259.5	1.429	259.5	1.431	259.5	1.483	259.5	1.104
260	1.428	260	1.432	260	1.482	260	1.105
260.5	1.431	260.5	1.432	260.5	1.481	260.5	1.105
261	1.432	261	1.432	261	1.481	261	1.105
261.5	1.434	261.5	1.433	261.5	1.482	261.5	1.104
262	1.431	262	1.43	262	1.483	262	1.105
262.5	1.432	262.5	1.432	262.5	1.483	262.5	1.105
263	1.43	263	1.431	263	1.482	263	1.105
263.5	1.433	263.5	1.433	263.5	1.48	263.5	1.105
264	1.432	264	1.431	264	1.479	264	1.105
264.5	1.432	264.5	1.431	264.5	1.48	264.5	1.106
265	1.43	265	1.43	265	1.481	265	1.106
265.5	1.428	265.5	1.43	265.5	1.48	265.5	1.108
266	1.428	266	1.428	266	1.48	266	1.106
266.5	1.43	266.5	1.427	266.5	1.48	266.5	1.107
267	1.43	267	1.426	267	1.48	267	1.105
267.5	1.429	267.5	1.426	267.5	1.478	267.5	1.104
268	1.426	268	1.425	268	1.478	268	1.103
268.5	1.426	268.5	1.425	268.5	1.477	268.5	1.103
269	1.425	269	1.424	269	1.476	269	1.102
269.5	1.425	269.5	1.422	269.5	1.474	269.5	1.101
270	1.424	270	1.422	270	1.474	270	1.1
270.5	1.424	270.5	1.42	270.5	1.473	270.5	1.098
271	1.421	271	1.419	271	1.474	271	1.097
271.5	1.422	271.5	1.419	271.5	1.473	271.5	1.096
272	1.42	272	1.419	272	1.473	272	1.097
272.5	1.422	272.5	1.419	272.5	1.47	272.5	1.097
273	1.42	273	1.416	273	1.469	273	1.096
273.5	1.421	273.5	1.417	273.5	1.472	273.5	1.096
274	1.419	274	1.416	274	1.473	274	1.095
274.5	1.419	274.5	1.415	274.5	1.474	274.5	1.095
275	1.416	275	1.415	275	1.472	275	1.093
275.5	1.418	275.5	1.414	275.5	1.473	275.5	1.092
276	1.415	276	1.412	276	1.472	276	1.091
276.5	1.415	276.5	1.41	276.5	1.471	276.5	1.089
277	1.412	277	1.408	277	1.47	277	1.089
277.5	1.413	277.5	1.408	277.5	1.47	277.5	1.089
278	1.412	278	1.406	278	1.472	278	1.089
278.5	1.413	278.5	1.407	278.5	1.471	278.5	1.088
279	1.411	279	1.405	279	1.471	279	1.087
279.5	1.412	279.5	1.403	279.5	1.468	279.5	1.086
280	1.411	280	1.402	280	1.47	280	1.084
280.5	1.413	280.5	1.404	280.5	1.47	280.5	1.083
281	1.412	281	1.404	281	1.473	281	1.082
281.5	1.412	281.5	1.402	281.5	1.472	281.5	1.08
282	1.412	282	1.401	282	1.474	282	1.081
282.5	1.411	282.5	1.399	282.5	1.474	282.5	1.078
283	1.413	283	1.399	283	1.476	283	1.079
283.5	1.413	283.5	1.399	283.5	1.477	283.5	1.077
284	1.415	284	1.401	284	1.479	284	1.078
284.5	1.413	284.5	1.401	284.5	1.481	284.5	1.077
285	1.412	285	1.4	285	1.483	285	1.077
285.5	1.412	285.5	1.399	285.5	1.481	285.5	1.075
286	1.414	286	1.399	286	1.481	286	1.074
286.5	1.416	286.5	1.398	286.5	1.479	286.5	1.072
287	1.416	287	1.399	287	1.482	287	1.074
287.5	1.418	287.5	1.399	287.5	1.485	287.5	1.074
288	1.417	288	1.403	288	1.489	288	1.076
288.5	1.418	288.5	1.402	288.5	1.49	288.5	1.075
289	1.419	289	1.402	289	1.493	289	1.074
289.5	1.422	289.5	1.401	289.5	1.494	289.5	1.072
290	1.423	290	1.399	290	1.496	290	1.072
290.5	1.423	290.5	1.398	290.5	1.497	290.5	1.071
291	1.422	291	1.399	291	1.502	291	1.072
291.5	1.422	291.5	1.402	291.5	1.504	291.5	1.072
292	1.423	292	1.401	292	1.506	292	1.073
292.5	1.426	292.5	1.401	292.5	1.504	292.5	1.072
293	1.425	293	1.401	293	1.503	293	1.07
293.5	1.427	293.5	1.403	293.5	1.503	293.5	1.07
294	1.428	294	1.401	294	1.506	294	1.07
294.5	1.428	294.5	1.399	294.5	1.506	294.5	1.069
295	1.428	295	1.395	295	1.509	295	1.067
295.5	1.429	295.5	1.394	295.5	1.509	295.5	1.064
296	1.431	296	1.395	296	1.509	296	1.064
296.5	1.431	296.5	1.394	296.5	1.509	296.5	1.063
297	1.43	297	1.393	297	1.511	297	1.063
297.5	1.429	297.5	1.392	297.5	1.512	297.5	1.061
298	1.43	298	1.391	298	1.512	298	1.06
298.5	1.428	298.5	1.391	298.5	1.511	298.5	1.06
299	1.429	299	1.391	299	1.511	299	1.06
299.5	1.429	299.5	1.392	299.5	1.511	299.5	1.06
300	1.43	300	1.393	300	1.512	300	1.057
300.5	1.429	300.5	1.39	300.5	1.511	300.5	1.057
301	1.428	301	1.39	301	1.51	301	1.058
301.5	1.428	301.5	1.39	301.5	1.511	301.5	1.058
302	1.43	302	1.391	302	1.512	302	1.058
302.5	1.43	302.5	1.388	302.5	1.514	302.5	1.056
303	1.43	303	1.387	303	1.513	303	1.055
303.5	1.431	303.5	1.387	303.5	1.515	303.5	1.055
304	1.432	304	1.389	304	1.515	304	1.055
304.5	1.433	304.5	1.389	304.5	1.517	304.5	1.055
305	1.43	305	1.39	305	1.519	305	1.055
305.5	1.429	305.5	1.389	305.5	1.518	305.5	1.054
306	1.428	306	1.388	306	1.517	306	1.056
306.5	1.43	306.5	1.388	306.5	1.511	306.5	1.057
307	1.429	307	1.387	307	1.511	307	1.056
307.5	1.431	307.5	1.387	307.5	1.51	307.5	1.055
308	1.429	308	1.387	308	1.513	308	1.054
308.5	1.431	308.5	1.388	308.5	1.511	308.5	1.055
309	1.432	309	1.388	309	1.511	309	1.056
309.5	1.432	309.5	1.384	309.5	1.511	309.5	1.056
310	1.433	310	1.384	310	1.513	310	1.056
310.5	1.431	310.5	1.386	310.5	1.514	310.5	1.056
311	1.433	311	1.387	311	1.511	311	1.058
311.5	1.432	311.5	1.385	311.5	1.511	311.5	1.058
312	1.434	312	1.387	312	1.508	312	1.059
312.5	1.436	312.5	1.387	312.5	1.512	312.5	1.058
313	1.439	313	1.389	313	1.511	313	1.058
313.5	1.438	313.5	1.388	313.5	1.508	313.5	1.059
314	1.437	314	1.39	314	1.505	314	1.061
314.5	1.436	314.5	1.391	314.5	1.507	314.5	1.065
315	1.436	315	1.39	315	1.51	315	1.066
315.5	1.435	315.5	1.39	315.5	1.512	315.5	1.068
316	1.437	316	1.39	316	1.508	316	1.068
316.5	1.438	316.5	1.392	316.5	1.507	316.5	1.07
317	1.44	317	1.392	317	1.508	317	1.069
317.5	1.44	317.5	1.392	317.5	1.506	317.5	1.07
318	1.439	318	1.394	318	1.507	318	1.071
318.5	1.441	318.5	1.398	318.5	1.507	318.5	1.072
319	1.443	319	1.401	319	1.51	319	1.075
319.5	1.447	319.5	1.399	319.5	1.506	319.5	1.078
320	1.447	320	1.397	320	1.503	320	1.08
320.5	1.449	320.5	1.398	320.5	1.502	320.5	1.081
321	1.449	321	1.399	321	1.504	321	1.084
321.5	1.45	321.5	1.4	321.5	1.503	321.5	1.089
322	1.448	322	1.398	322	1.502	322	1.091
322.5	1.446	322.5	1.4	322.5	1.499	322.5	1.092
323	1.447	323	1.401	323	1.497	323	1.092
323.5	1.452	323.5	1.404	323.5	1.497	323.5	1.095
324	1.453	324	1.404	324	1.5	324	1.095
324.5	1.452	324.5	1.406	324.5	1.498	324.5	1.098
325	1.454	325	1.409	325	1.499	325	1.099
325.5	1.453	325.5	1.412	325.5	1.495	325.5	1.102
326	1.453	326	1.41	326	1.494	326	1.104
326.5	1.448	326.5	1.408	326.5	1.496	326.5	1.105
327	1.449	327	1.406	327	1.497	327	1.107
327.5	1.45	327.5	1.408	327.5	1.498	327.5	1.11
328	1.452	328	1.409	328	1.493	328	1.112
328.5	1.454	328.5	1.41	328.5	1.492	328.5	1.114
329	1.457	329	1.411	329	1.492	329	1.115
329.5	1.457	329.5	1.41	329.5	1.494	329.5	1.119
330	1.457	330	1.414	330	1.493	330	1.122
330.5	1.456	330.5	1.415	330.5	1.489	330.5	1.124
331	1.456	331	1.417	331	1.486	331	1.125
331.5	1.458	331.5	1.416	331.5	1.484	331.5	1.124
332	1.459	332	1.417	332	1.485	332	1.124
332.5	1.462	332.5	1.421	332.5	1.486	332.5	1.127
333	1.465	333	1.421	333	1.487	333	1.131
333.5	1.465	333.5	1.421	333.5	1.486	333.5	1.136
334	1.465	334	1.42	334	1.483	334	1.138
334.5	1.464	334.5	1.422	334.5	1.48	334.5	1.137
335	1.461	335	1.421	335	1.48	335	1.139
335.5	1.46	335.5	1.423	335.5	1.479	335.5	1.14
336	1.458	336	1.424	336	1.481	336	1.143
336.5	1.461	336.5	1.425	336.5	1.481	336.5	1.143
337	1.461	337	1.425	337	1.481	337	1.144
337.5	1.463	337.5	1.426	337.5	1.478	337.5	1.145
338	1.466	338	1.426	338	1.475	338	1.145
338.5	1.467	338.5	1.426	338.5	1.474	338.5	1.148
339	1.467	339	1.425	339	1.473	339	1.149
339.5	1.468	339.5	1.428	339.5	1.472	339.5	1.152
340	1.468	340	1.429	340	1.471	340	1.152
340.5	1.468	340.5	1.431	340.5	1.469	340.5	1.152
341	1.466	341	1.428	341	1.469	341	1.153
341.5	1.468	341.5	1.426	341.5	1.466	341.5	1.154
342	1.47	342	1.424	342	1.466	342	1.155
342.5	1.472	342.5	1.427	342.5	1.463	342.5	1.156
343	1.47	343	1.427	343	1.462	343	1.156
343.5	1.473	343.5	1.429	343.5	1.46	343.5	1.157
344	1.473	344	1.429	344	1.459	344	1.157
344.5	1.476	344.5	1.428	344.5	1.459	344.5	1.158
345	1.472	345	1.425	345	1.458	345	1.159
345.5	1.472	345.5	1.425	345.5	1.459	345.5	1.159
346	1.472	346	1.425	346	1.457	346	1.162
346.5	1.474	346.5	1.425	346.5	1.456	346.5	1.163
347	1.474	347	1.422	347	1.455	347	1.165
347.5	1.474	347.5	1.422	347.5	1.455	347.5	1.165
348	1.473	348	1.421	348	1.454	348	1.166
348.5	1.474	348.5	1.42	348.5	1.453	348.5	1.165
349	1.474	349	1.421	349	1.451	349	1.167
349.5	1.474	349.5	1.42	349.5	1.452	349.5	1.167
350	1.473	350	1.42	350	1.451	350	1.169
350.5	1.471	350.5	1.42	350.5	1.449	350.5	1.169
351	1.472	351	1.419	351	1.448	351	1.17
351.5	1.473	351.5	1.418	351.5	1.447	351.5	1.17
352	1.475	352	1.417	352	1.447	352	1.173
352.5	1.474	352.5	1.417	352.5	1.444	352.5	1.174
353	1.472	353	1.416	353	1.441	353	1.175
353.5	1.47	353.5	1.415	353.5	1.439	353.5	1.176
354	1.47	354	1.413	354	1.437	354	1.176
354.5	1.472	354.5	1.413	354.5	1.436	354.5	1.177
355	1.472	355	1.413	355	1.436	355	1.178
355.5	1.47	355.5	1.413	355.5	1.436	355.5	1.18
356	1.469	356	1.412	356	1.435	356	1.181
356.5	1.471	356.5	1.41	356.5	1.434	356.5	1.182
357	1.472	357	1.41	357	1.433	357	1.183
357.5	1.471	357.5	1.41	357.5	1.433	357.5	1.182
358	1.468	358	1.41	358	1.433	358	1.182
358.5	1.466	358.5	1.409	358.5	1.432	358.5	1.181
359	1.465	359	1.408	359	1.43	359	1.182
359.5	1.465	359.5	1.406	359.5	1.429	359.5	1.182
360	1.465	360	1.405	360	1.429	360	1.183
360.5	1.464	360.5	1.406	360.5	1.429	360.5	1.185
361	1.463	361	1.409	361	1.427	361	1.186
361.5	1.463	361.5	1.408	361.5	1.427	361.5	1.187
362	1.462	362	1.409	362	1.425	362	1.188
362.5	1.462	362.5	1.405	362.5	1.424	362.5	1.189
363	1.46	363	1.403	363	1.423	363	1.19
363.5	1.459	363.5	1.4	363.5	1.422	363.5	1.19
364	1.457	364	1.4	364	1.421	364	1.191
364.5	1.454	364.5	1.401	364.5	1.42	364.5	1.192
365	1.454	365	1.4	365	1.42	365	1.191
365.5	1.454	365.5	1.399	365.5	1.419	365.5	1.19
366	1.453	366	1.399	366	1.419	366	1.19
366.5	1.451	366.5	1.398	366.5	1.417	366.5	1.191
367	1.449	367	1.398	367	1.416	367	1.191
367.5	1.448	367.5	1.398	367.5	1.414	367.5	1.192
368	1.445	368	1.396	368	1.412	368	1.191
368.5	1.445	368.5	1.397	368.5	1.412	368.5	1.19
369	1.443	369	1.395	369	1.41	369	1.189
369.5	1.44	369.5	1.394	369.5	1.408	369.5	1.19
370	1.436	370	1.395	370	1.406	370	1.191
370.5	1.435	370.5	1.394	370.5	1.404	370.5	1.189
371	1.434	371	1.396	371	1.403	371	1.188
371.5	1.431	371.5	1.394	371.5	1.401	371.5	1.188
372	1.428	372	1.392	372	1.396	372	1.188
372.5	1.426	372.5	1.389	372.5	1.391	372.5	1.186
373	1.424	373	1.386	373	1.385	373	1.185
373.5	1.421	373.5	1.385	373.5	1.382	373.5	1.185
374	1.417	374	1.383	374	1.379	374	1.185
374.5	1.413	374.5	1.382	374.5	1.375	374.5	1.183
375	1.41	375	1.38	375	1.372	375	1.182
375.5	1.406	375.5	1.379	375.5	1.367	375.5	1.183
376	1.401	376	1.378	376	1.362	376	1.183
376.5	1.396	376.5	1.376	376.5	1.357	376.5	1.183
377	1.391	377	1.374	377	1.353	377	1.182
377.5	1.387	377.5	1.374	377.5	1.348	377.5	1.181
378	1.383	378	1.373	378	1.341	378	1.18
378.5	1.377	378.5	1.372	378.5	1.335	378.5	1.179
379	1.372	379	1.369	379	1.327	379	1.178
379.5	1.366	379.5	1.367	379.5	1.321	379.5	1.177
380	1.36	380	1.364	380	1.313	380	1.177
380.5	1.352	380.5	1.363	380.5	1.304	380.5	1.176
381	1.345	381	1.361	381	1.294	381	1.176
381.5	1.338	381.5	1.359	381.5	1.285	381.5	1.175
382	1.332	382	1.357	382	1.275	382	1.175
382.5	1.327	382.5	1.354	382.5	1.265	382.5	1.174
383	1.32	383	1.352	383	1.256	383	1.172
383.5	1.314	383.5	1.349	383.5	1.246	383.5	1.172
384	1.306	384	1.347	384	1.235	384	1.171
384.5	1.298	384.5	1.345	384.5	1.224	384.5	1.17
385	1.292	385	1.343	385	1.212	385	1.168
385.5	1.284	385.5	1.34	385.5	1.201	385.5	1.167
386	1.277	386	1.337	386	1.191	386	1.165
386.5	1.269	386.5	1.334	386.5	1.18	386.5	1.163
387	1.262	387	1.332	387	1.168	387	1.162
387.5	1.255	387.5	1.33	387.5	1.157	387.5	1.16
388	1.247	388	1.327	388	1.146	388	1.158
388.5	1.24	388.5	1.324	388.5	1.135	388.5	1.156
389	1.231	389	1.321	389	1.123	389	1.154
389.5	1.222	389.5	1.317	389.5	1.112	389.5	1.153
390	1.215	390	1.314	390	1.1	390	1.151
390.5	1.206	390.5	1.31	390.5	1.089	390.5	1.148
391	1.199	391	1.308	391	1.078	391	1.146
391.5	1.189	391.5	1.305	391.5	1.068	391.5	1.142
392	1.18	392	1.301	392	1.057	392	1.139
392.5	1.17	392.5	1.298	392.5	1.048	392.5	1.135
393	1.162	393	1.294	393	1.037	393	1.132
393.5	1.153	393.5	1.291	393.5	1.027	393.5	1.13
394	1.144	394	1.287	394	1.017	394	1.127
394.5	1.135	394.5	1.283	394.5	1.006	394.5	1.123
395	1.126	395	1.279	395	0.996	395	1.119
395.5	1.116	395.5	1.275	395.5	0.985	395.5	1.115
396	1.107	396	1.27	396	0.976	396	1.111
396.5	1.098	396.5	1.266	396.5	0.965	396.5	1.106
397	1.088	397	1.26	397	0.956	397	1.102
397.5	1.079	397.5	1.255	397.5	0.946	397.5	1.098
398	1.069	398	1.25	398	0.936	398	1.094
398.5	1.06	398.5	1.246	398.5	0.926	398.5	1.09
399	1.05	399	1.241	399	0.915	399	1.085
399.5	1.039	399.5	1.236	399.5	0.905	399.5	1.08
400	1.029	400	1.23	400	0.895	400	1.075
400.5	1.02	400.5	1.224	400.5	0.886	400.5	1.07
401	1.01	401	1.219	401	0.876	401	1.065
401.5	1	401.5	1.213	401.5	0.866	401.5	1.06
402	0.99	402	1.207	402	0.856	402	1.055
402.5	0.979	402.5	1.2	402.5	0.846	402.5	1.05
403	0.969	403	1.193	403	0.836	403	1.045
403.5	0.957	403.5	1.186	403.5	0.826	403.5	1.04
404	0.946	404	1.179	404	0.815	404	1.034
404.5	0.935	404.5	1.172	404.5	0.805	404.5	1.029
405	0.926	405	1.164	405	0.795	405	1.023
405.5	0.916	405.5	1.156	405.5	0.785	405.5	1.018
406	0.905	406	1.149	406	0.775	406	1.013
406.5	0.894	406.5	1.141	406.5	0.765	406.5	1.007
407	0.884	407	1.134	407	0.757	407	1.001
407.5	0.874	407.5	1.127	407.5	0.748	407.5	0.996
408	0.864	408	1.119	408	0.738	408	0.99
408.5	0.854	408.5	1.111	408.5	0.729	408.5	0.986
409	0.845	409	1.103	409	0.719	409	0.98
409.5	0.835	409.5	1.096	409.5	0.711	409.5	0.975
410	0.825	410	1.088	410	0.702	410	0.969
410.5	0.815	410.5	1.08	410.5	0.693	410.5	0.963
411	0.806	411	1.073	411	0.685	411	0.957
411.5	0.796	411.5	1.065	411.5	0.676	411.5	0.951
412	0.788	412	1.058	412	0.668	412	0.946
412.5	0.779	412.5	1.05	412.5	0.66	412.5	0.941
413	0.771	413	1.043	413	0.653	413	0.935
413.5	0.762	413.5	1.035	413.5	0.645	413.5	0.929
414	0.754	414	1.027	414	0.637	414	0.923
414.5	0.746	414.5	1.019	414.5	0.63	414.5	0.917
415	0.738	415	1.012	415	0.623	415	0.911
415.5	0.729	415.5	1.004	415.5	0.616	415.5	0.905
416	0.721	416	0.994	416	0.607	416	0.897
416.5	0.712	416.5	0.985	416.5	0.599	416.5	0.889
417	0.704	417	0.976	417	0.591	417	0.88
417.5	0.696	417.5	0.969	417.5	0.585	417.5	0.873
418	0.689	418	0.961	418	0.579	418	0.866
418.5	0.681	418.5	0.954	418.5	0.573	418.5	0.859
419	0.673	419	0.946	419	0.567	419	0.852
419.5	0.666	419.5	0.938	419.5	0.561	419.5	0.844
420	0.658	420	0.931	420	0.555	420	0.836
420.5	0.65	420.5	0.924	420.5	0.55	420.5	0.829
421	0.643	421	0.916	421	0.545	421	0.821
421.5	0.635	421.5	0.909	421.5	0.54	421.5	0.814
422	0.627	422	0.901	422	0.535	422	0.804
422.5	0.62	422.5	0.894	422.5	0.53	422.5	0.795
423	0.613	423	0.885	423	0.526	423	0.786
423.5	0.605	423.5	0.877	423.5	0.521	423.5	0.777
424	0.597	424	0.869	424	0.517	424	0.768
424.5	0.59	424.5	0.861	424.5	0.513	424.5	0.758
425	0.583	425	0.853	425	0.509	425	0.748
425.5	0.575	425.5	0.845	425.5	0.505	425.5	0.738
426	0.567	426	0.837	426	0.5	426	0.727
426.5	0.56	426.5	0.829	426.5	0.497	426.5	0.717
427	0.553	427	0.82	427	0.493	427	0.707
427.5	0.546	427.5	0.812	427.5	0.49	427.5	0.696
428	0.539	428	0.802	428	0.486	428	0.685
428.5	0.532	428.5	0.794	428.5	0.483	428.5	0.673
429	0.524	429	0.786	429	0.479	429	0.662
429.5	0.518	429.5	0.778	429.5	0.477	429.5	0.652
430	0.511	430	0.769	430	0.473	430	0.641
430.5	0.505	430.5	0.76	430.5	0.47	430.5	0.63
431	0.498	431	0.751	431	0.467	431	0.619
431.5	0.492	431.5	0.742	431.5	0.465	431.5	0.608
432	0.486	432	0.733	432	0.462	432	0.598
432.5	0.48	432.5	0.724	432.5	0.46	432.5	0.587
433	0.474	433	0.715	433	0.457	433	0.577
433.5	0.468	433.5	0.707	433.5	0.455	433.5	0.567
434	0.463	434	0.697	434	0.453	434	0.556
434.5	0.457	434.5	0.689	434.5	0.451	434.5	0.546
435	0.452	435	0.68	435	0.448	435	0.536
435.5	0.446	435.5	0.671	435.5	0.446	435.5	0.527
436	0.441	436	0.662	436	0.444	436	0.517
436.5	0.436	436.5	0.654	436.5	0.442	436.5	0.507
437	0.431	437	0.645	437	0.44	437	0.498
437.5	0.427	437.5	0.636	437.5	0.438	437.5	0.489
438	0.423	438	0.627	438	0.436	438	0.481
438.5	0.419	438.5	0.618	438.5	0.434	438.5	0.473
439	0.415	439	0.61	439	0.433	439	0.465
439.5	0.411	439.5	0.601	439.5	0.43	439.5	0.456
440	0.406	440	0.592	440	0.428	440	0.449
440.5	0.403	440.5	0.584	440.5	0.427	440.5	0.441
441	0.399	441	0.575	441	0.425	441	0.434
441.5	0.396	441.5	0.566	441.5	0.423	441.5	0.426
442	0.392	442	0.557	442	0.421	442	0.419
442.5	0.389	442.5	0.548	442.5	0.419	442.5	0.412
443	0.386	443	0.541	443	0.418	443	0.406
443.5	0.383	443.5	0.532	443.5	0.416	443.5	0.4
444	0.38	444	0.525	444	0.415	444	0.395
444.5	0.377	444.5	0.516	444.5	0.413	444.5	0.389
445	0.375	445	0.509	445	0.411	445	0.383
445.5	0.372	445.5	0.501	445.5	0.41	445.5	0.377
446	0.369	446	0.493	446	0.409	446	0.372
446.5	0.367	446.5	0.485	446.5	0.407	446.5	0.367
447	0.365	447	0.477	447	0.405	447	0.362
447.5	0.362	447.5	0.47	447.5	0.404	447.5	0.357
448	0.36	448	0.463	448	0.402	448	0.352
448.5	0.358	448.5	0.456	448.5	0.401	448.5	0.347
449	0.356	449	0.449	449	0.399	449	0.343
449.5	0.354	449.5	0.442	449.5	0.397	449.5	0.339
450	0.352	450	0.435	450	0.396	450	0.334
450.5	0.351	450.5	0.429	450.5	0.394	450.5	0.33
451	0.349	451	0.424	451	0.393	451	0.327
451.5	0.347	451.5	0.418	451.5	0.392	451.5	0.323
452	0.346	452	0.412	452	0.39	452	0.319
452.5	0.344	452.5	0.407	452.5	0.389	452.5	0.316
453	0.343	453	0.401	453	0.388	453	0.312
453.5	0.341	453.5	0.396	453.5	0.386	453.5	0.309
454	0.34	454	0.391	454	0.385	454	0.306
454.5	0.339	454.5	0.387	454.5	0.383	454.5	0.303
455	0.337	455	0.382	455	0.382	455	0.3
455.5	0.336	455.5	0.378	455.5	0.38	455.5	0.297
456	0.335	456	0.374	456	0.379	456	0.294
456.5	0.333	456.5	0.37	456.5	0.378	456.5	0.291
457	0.332	457	0.367	457	0.376	457	0.289
457.5	0.332	457.5	0.363	457.5	0.375	457.5	0.286
458	0.331	458	0.36	458	0.373	458	0.284
458.5	0.329	458.5	0.357	458.5	0.372	458.5	0.281
459	0.328	459	0.354	459	0.371	459	0.279
459.5	0.327	459.5	0.351	459.5	0.37	459.5	0.277
460	0.327	460	0.349	460	0.369	460	0.274
460.5	0.326	460.5	0.347	460.5	0.367	460.5	0.272
461	0.325	461	0.344	461	0.366	461	0.27
461.5	0.324	461.5	0.342	461.5	0.365	461.5	0.268
462	0.323	462	0.339	462	0.363	462	0.266
462.5	0.322	462.5	0.337	462.5	0.362	462.5	0.264
463	0.322	463	0.336	463	0.36	463	0.262
463.5	0.321	463.5	0.334	463.5	0.359	463.5	0.26
464	0.32	464	0.332	464	0.358	464	0.258
464.5	0.319	464.5	0.33	464.5	0.357	464.5	0.256
465	0.318	465	0.328	465	0.356	465	0.254
465.5	0.318	465.5	0.327	465.5	0.355	465.5	0.252
466	0.317	466	0.326	466	0.353	466	0.251
466.5	0.316	466.5	0.324	466.5	0.352	466.5	0.249
467	0.315	467	0.323	467	0.351	467	0.247
467.5	0.315	467.5	0.322	467.5	0.349	467.5	0.245
468	0.314	468	0.32	468	0.348	468	0.243
468.5	0.313	468.5	0.319	468.5	0.347	468.5	0.241
469	0.313	469	0.318	469	0.345	469	0.24
469.5	0.312	469.5	0.317	469.5	0.344	469.5	0.238
470	0.311	470	0.315	470	0.343	470	0.237
470.5	0.31	470.5	0.314	470.5	0.341	470.5	0.235
471	0.31	471	0.313	471	0.34	471	0.234
471.5	0.309	471.5	0.312	471.5	0.338	471.5	0.232
472	0.309	472	0.311	472	0.337	472	0.23
472.5	0.308	472.5	0.31	472.5	0.336	472.5	0.229
473	0.307	473	0.309	473	0.335	473	0.227
473.5	0.307	473.5	0.309	473.5	0.334	473.5	0.226
474	0.306	474	0.308	474	0.332	474	0.224
474.5	0.306	474.5	0.307	474.5	0.331	474.5	0.223
475	0.305	475	0.306	475	0.33	475	0.221
475.5	0.304	475.5	0.305	475.5	0.328	475.5	0.22
476	0.304	476	0.305	476	0.327	476	0.219
476.5	0.303	476.5	0.304	476.5	0.326	476.5	0.218
477	0.302	477	0.303	477	0.325	477	0.217
477.5	0.302	477.5	0.303	477.5	0.324	477.5	0.215
478	0.301	478	0.302	478	0.322	478	0.214
478.5	0.301	478.5	0.301	478.5	0.321	478.5	0.212
479	0.3	479	0.3	479	0.319	479	0.211
479.5	0.299	479.5	0.3	479.5	0.318	479.5	0.21
480	0.298	480	0.299	480	0.317	480	0.209
480.5	0.298	480.5	0.298	480.5	0.316	480.5	0.208
481	0.298	481	0.297	481	0.315	481	0.207
481.5	0.297	481.5	0.297	481.5	0.313	481.5	0.205
482	0.297	482	0.296	482	0.312	482	0.204
482.5	0.296	482.5	0.295	482.5	0.311	482.5	0.203
483	0.296	483	0.295	483	0.31	483	0.202
483.5	0.295	483.5	0.294	483.5	0.309	483.5	0.201
484	0.294	484	0.294	484	0.308	484	0.2
484.5	0.294	484.5	0.293	484.5	0.307	484.5	0.199
485	0.293	485	0.292	485	0.305	485	0.198
485.5	0.293	485.5	0.292	485.5	0.304	485.5	0.197
486	0.292	486	0.291	486	0.303	486	0.196
486.5	0.292	486.5	0.291	486.5	0.302	486.5	0.195
487	0.291	487	0.29	487	0.302	487	0.194
487.5	0.291	487.5	0.29	487.5	0.3	487.5	0.193
488	0.29	488	0.289	488	0.299	488	0.192
488.5	0.29	488.5	0.289	488.5	0.298	488.5	0.191
489	0.289	489	0.288	489	0.297	489	0.19
489.5	0.289	489.5	0.288	489.5	0.296	489.5	0.189
490	0.288	490	0.287	490	0.295	490	0.188
490.5	0.288	490.5	0.286	490.5	0.294	490.5	0.187
491	0.287	491	0.286	491	0.293	491	0.186
491.5	0.287	491.5	0.285	491.5	0.292	491.5	0.185
492	0.286	492	0.284	492	0.291	492	0.184
492.5	0.286	492.5	0.284	492.5	0.29	492.5	0.184
493	0.285	493	0.283	493	0.289	493	0.183
493.5	0.285	493.5	0.283	493.5	0.288	493.5	0.182
494	0.285	494	0.282	494	0.287	494	0.181
494.5	0.284	494.5	0.281	494.5	0.287	494.5	0.18
495	0.284	495	0.281	495	0.286	495	0.179
495.5	0.283	495.5	0.28	495.5	0.285	495.5	0.178
496	0.282	496	0.28	496	0.284	496	0.178
496.5	0.282	496.5	0.279	496.5	0.282	496.5	0.177
497	0.282	497	0.279	497	0.282	497	0.176
497.5	0.281	497.5	0.278	497.5	0.281	497.5	0.175
498	0.281	498	0.278	498	0.28	498	0.174
498.5	0.281	498.5	0.277	498.5	0.279	498.5	0.173
499	0.28	499	0.277	499	0.278	499	0.172
499.5	0.279	499.5	0.276	499.5	0.277	499.5	0.172
500	0.279	500	0.276	500	0.276	500	0.171
500.5	0.278	500.5	0.275	500.5	0.275	500.5	0.17
501	0.278	501	0.274	501	0.275	501	0.169
501.5	0.277	501.5	0.274	501.5	0.274	501.5	0.168
502	0.277	502	0.273	502	0.273	502	0.168
502.5	0.277	502.5	0.273	502.5	0.273	502.5	0.167
503	0.276	503	0.273	503	0.272	503	0.167
503.5	0.276	503.5	0.272	503.5	0.271	503.5	0.166
504	0.275	504	0.271	504	0.27	504	0.165
504.5	0.275	504.5	0.271	504.5	0.269	504.5	0.164
505	0.274	505	0.27	505	0.268	505	0.163
505.5	0.274	505.5	0.27	505.5	0.268	505.5	0.163
506	0.274	506	0.269	506	0.267	506	0.162
506.5	0.273	506.5	0.269	506.5	0.266	506.5	0.161
507	0.273	507	0.268	507	0.266	507	0.161
507.5	0.272	507.5	0.268	507.5	0.265	507.5	0.16
508	0.272	508	0.267	508	0.264	508	0.16
508.5	0.271	508.5	0.266	508.5	0.264	508.5	0.159
509	0.271	509	0.266	509	0.263	509	0.158
509.5	0.27	509.5	0.265	509.5	0.262	509.5	0.158
510	0.27	510	0.265	510	0.261	510	0.157
510.5	0.269	510.5	0.264	510.5	0.261	510.5	0.157
511	0.269	511	0.264	511	0.26	511	0.156
511.5	0.268	511.5	0.263	511.5	0.26	511.5	0.156
512	0.268	512	0.263	512	0.259	512	0.155
512.5	0.267	512.5	0.262	512.5	0.258	512.5	0.154
513	0.267	513	0.262	513	0.257	513	0.154
513.5	0.267	513.5	0.261	513.5	0.257	513.5	0.153
514	0.266	514	0.261	514	0.256	514	0.152
514.5	0.266	514.5	0.261	514.5	0.255	514.5	0.152
515	0.266	515	0.26	515	0.255	515	0.151
515.5	0.265	515.5	0.26	515.5	0.254	515.5	0.151
516	0.265	516	0.259	516	0.254	516	0.15
516.5	0.264	516.5	0.258	516.5	0.253	516.5	0.15
517	0.264	517	0.258	517	0.252	517	0.149
517.5	0.264	517.5	0.257	517.5	0.251	517.5	0.149
518	0.263	518	0.257	518	0.25	518	0.148
518.5	0.263	518.5	0.256	518.5	0.25	518.5	0.147
519	0.262	519	0.256	519	0.249	519	0.147
519.5	0.261	519.5	0.255	519.5	0.248	519.5	0.147
520	0.261	520	0.255	520	0.248	520	0.146
520.5	0.26	520.5	0.254	520.5	0.247	520.5	0.146
521	0.26	521	0.254	521	0.246	521	0.145
521.5	0.26	521.5	0.253	521.5	0.246	521.5	0.145
522	0.26	522	0.253	522	0.245	522	0.144
522.5	0.259	522.5	0.252	522.5	0.245	522.5	0.144
523	0.258	523	0.251	523	0.244	523	0.143
523.5	0.258	523.5	0.251	523.5	0.243	523.5	0.143
524	0.257	524	0.251	524	0.243	524	0.142
524.5	0.257	524.5	0.25	524.5	0.242	524.5	0.142
525	0.257	525	0.25	525	0.242	525	0.142
525.5	0.256	525.5	0.249	525.5	0.241	525.5	0.141
526	0.256	526	0.248	526	0.24	526	0.141
526.5	0.255	526.5	0.248	526.5	0.24	526.5	0.14
527	0.255	527	0.247	527	0.239	527	0.139
527.5	0.255	527.5	0.247	527.5	0.239	527.5	0.139
528	0.254	528	0.247	528	0.238	528	0.138
528.5	0.254	528.5	0.246	528.5	0.237	528.5	0.138
529	0.253	529	0.245	529	0.237	529	0.138
529.5	0.253	529.5	0.245	529.5	0.236	529.5	0.137
530	0.253	530	0.244	530	0.236	530	0.137
530.5	0.252	530.5	0.244	530.5	0.235	530.5	0.136
531	0.252	531	0.243	531	0.235	531	0.136
531.5	0.252	531.5	0.243	531.5	0.234	531.5	0.136
532	0.251	532	0.242	532	0.233	532	0.135
532.5	0.251	532.5	0.242	532.5	0.232	532.5	0.134
533	0.25	533	0.242	533	0.232	533	0.134
533.5	0.25	533.5	0.241	533.5	0.231	533.5	0.134
534	0.249	534	0.24	534	0.231	534	0.133
534.5	0.249	534.5	0.24	534.5	0.23	534.5	0.133
535	0.249	535	0.239	535	0.23	535	0.132
535.5	0.248	535.5	0.239	535.5	0.229	535.5	0.132
536	0.248	536	0.24	536	0.23	536	0.133
536.5	0.248	536.5	0.24	536.5	0.231	536.5	0.134
537	0.247	537	0.242	537	0.232	537	0.136
537.5	0.247	537.5	0.241	537.5	0.231	537.5	0.135
538	0.246	538	0.241	538	0.231	538	0.135
538.5	0.246	538.5	0.24	538.5	0.23	538.5	0.134
539	0.245	539	0.24	539	0.23	539	0.134
539.5	0.245	539.5	0.239	539.5	0.229	539.5	0.134
540	0.245	540	0.239	540	0.229	540	0.133
540.5	0.244	540.5	0.238	540.5	0.228	540.5	0.133
541	0.243	541	0.237	541	0.228	541	0.133
541.5	0.243	541.5	0.237	541.5	0.227	541.5	0.132
542	0.242	542	0.237	542	0.227	542	0.132
542.5	0.242	542.5	0.236	542.5	0.226	542.5	0.132
543	0.242	543	0.236	543	0.226	543	0.131
543.5	0.242	543.5	0.235	543.5	0.225	543.5	0.131
544	0.241	544	0.235	544	0.225	544	0.131
544.5	0.241	544.5	0.234	544.5	0.224	544.5	0.13
545	0.24	545	0.234	545	0.223	545	0.13
545.5	0.24	545.5	0.233	545.5	0.223	545.5	0.13
546	0.24	546	0.233	546	0.222	546	0.129
546.5	0.239	546.5	0.232	546.5	0.222	546.5	0.129
547	0.239	547	0.232	547	0.222	547	0.129
547.5	0.238	547.5	0.231	547.5	0.222	547.5	0.129
548	0.238	548	0.231	548	0.221	548	0.128
548.5	0.238	548.5	0.231	548.5	0.22	548.5	0.128
549	0.237	549	0.23	549	0.22	549	0.128
549.5	0.237	549.5	0.23	549.5	0.219	549.5	0.128
550	0.237	550	0.229	550	0.218	550	0.127
550.5	0.236	550.5	0.229	550.5	0.218	550.5	0.127
551	0.236	551	0.228	551	0.218	551	0.127
551.5	0.236	551.5	0.227	551.5	0.217	551.5	0.127
552	0.235	552	0.227	552	0.217	552	0.127
552.5	0.235	552.5	0.227	552.5	0.216	552.5	0.126
553	0.235	553	0.226	553	0.216	553	0.126
553.5	0.235	553.5	0.226	553.5	0.216	553.5	0.126
554	0.234	554	0.225	554	0.215	554	0.125
554.5	0.234	554.5	0.225	554.5	0.215	554.5	0.126
555	0.233	555	0.225	555	0.214	555	0.125
555.5	0.233	555.5	0.224	555.5	0.214	555.5	0.125
556	0.233	556	0.224	556	0.213	556	0.125
556.5	0.233	556.5	0.224	556.5	0.213	556.5	0.125
557	0.232	557	0.223	557	0.212	557	0.124
557.5	0.232	557.5	0.223	557.5	0.212	557.5	0.124
558	0.231	558	0.222	558	0.212	558	0.124
558.5	0.231	558.5	0.222	558.5	0.211	558.5	0.124
559	0.231	559	0.221	559	0.211	559	0.123
559.5	0.23	559.5	0.221	559.5	0.21	559.5	0.123
560	0.23	560	0.221	560	0.21	560	0.123
560.5	0.229	560.5	0.22	560.5	0.21	560.5	0.123
561	0.229	561	0.22	561	0.21	561	0.123
561.5	0.229	561.5	0.219	561.5	0.209	561.5	0.122
562	0.229	562	0.219	562	0.209	562	0.122
562.5	0.228	562.5	0.218	562.5	0.208	562.5	0.122
563	0.228	563	0.218	563	0.208	563	0.121
563.5	0.228	563.5	0.217	563.5	0.207	563.5	0.121
564	0.227	564	0.217	564	0.206	564	0.121
564.5	0.227	564.5	0.216	564.5	0.206	564.5	0.121
565	0.226	565	0.216	565	0.206	565	0.121
565.5	0.226	565.5	0.216	565.5	0.206	565.5	0.121
566	0.226	566	0.216	566	0.205	566	0.12
566.5	0.225	566.5	0.215	566.5	0.205	566.5	0.12
567	0.225	567	0.215	567	0.204	567	0.119
567.5	0.225	567.5	0.214	567.5	0.204	567.5	0.119
568	0.225	568	0.213	568	0.203	568	0.119
568.5	0.224	568.5	0.213	568.5	0.203	568.5	0.118
569	0.224	569	0.213	569	0.203	569	0.118
569.5	0.224	569.5	0.212	569.5	0.202	569.5	0.118
570	0.223	570	0.212	570	0.202	570	0.117
570.5	0.223	570.5	0.211	570.5	0.202	570.5	0.117
571	0.223	571	0.211	571	0.201	571	0.116
571.5	0.222	571.5	0.211	571.5	0.201	571.5	0.116
572	0.222	572	0.21	572	0.2	572	0.116
572.5	0.222	572.5	0.21	572.5	0.2	572.5	0.116
573	0.222	573	0.21	573	0.2	573	0.115
573.5	0.221	573.5	0.209	573.5	0.199	573.5	0.115
574	0.221	574	0.209	574	0.199	574	0.115
574.5	0.22	574.5	0.208	574.5	0.199	574.5	0.114
575	0.22	575	0.208	575	0.198	575	0.114
575.5	0.22	575.5	0.208	575.5	0.198	575.5	0.114
576	0.219	576	0.208	576	0.197	576	0.113
576.5	0.219	576.5	0.207	576.5	0.197	576.5	0.113
577	0.219	577	0.207	577	0.197	577	0.113
577.5	0.219	577.5	0.206	577.5	0.197	577.5	0.112
578	0.218	578	0.206	578	0.196	578	0.112
578.5	0.218	578.5	0.205	578.5	0.196	578.5	0.111
579	0.218	579	0.205	579	0.195	579	0.111
579.5	0.217	579.5	0.205	579.5	0.195	579.5	0.111
580	0.217	580	0.204	580	0.195	580	0.11
580.5	0.217	580.5	0.204	580.5	0.194	580.5	0.11
581	0.217	581	0.204	581	0.194	581	0.11
581.5	0.217	581.5	0.203	581.5	0.194	581.5	0.109
582	0.216	582	0.203	582	0.193	582	0.109
582.5	0.216	582.5	0.202	582.5	0.193	582.5	0.109
583	0.216	583	0.202	583	0.193	583	0.109
583.5	0.215	583.5	0.202	583.5	0.192	583.5	0.108
584	0.215	584	0.202	584	0.192	584	0.108
584.5	0.215	584.5	0.201	584.5	0.191	584.5	0.108
585	0.215	585	0.201	585	0.191	585	0.107
585.5	0.215	585.5	0.2	585.5	0.191	585.5	0.107
586	0.214	586	0.2	586	0.191	586	0.107
586.5	0.214	586.5	0.2	586.5	0.19	586.5	0.107
587	0.214	587	0.2	587	0.19	587	0.107
587.5	0.213	587.5	0.199	587.5	0.19	587.5	0.106
588	0.213	588	0.199	588	0.19	588	0.106
588.5	0.213	588.5	0.199	588.5	0.189	588.5	0.106
589	0.213	589	0.198	589	0.189	589	0.106
589.5	0.213	589.5	0.198	589.5	0.189	589.5	0.106
590	0.212	590	0.198	590	0.188	590	0.105
590.5	0.212	590.5	0.198	590.5	0.188	590.5	0.105
591	0.212	591	0.197	591	0.188	591	0.105
591.5	0.211	591.5	0.197	591.5	0.187	591.5	0.104
592	0.211	592	0.196	592	0.187	592	0.104
592.5	0.211	592.5	0.196	592.5	0.187	592.5	0.104
593	0.211	593	0.196	593	0.186	593	0.104
593.5	0.21	593.5	0.196	593.5	0.186	593.5	0.104
594	0.21	594	0.195	594	0.186	594	0.103
594.5	0.21	594.5	0.195	594.5	0.185	594.5	0.103
595	0.21	595	0.194	595	0.185	595	0.103
595.5	0.209	595.5	0.194	595.5	0.185	595.5	0.102
596	0.209	596	0.194	596	0.185	596	0.102
596.5	0.209	596.5	0.194	596.5	0.184	596.5	0.103
597	0.209	597	0.193	597	0.184	597	0.103
597.5	0.209	597.5	0.193	597.5	0.184	597.5	0.102
598	0.208	598	0.193	598	0.183	598	0.102
598.5	0.208	598.5	0.192	598.5	0.183	598.5	0.102
599	0.208	599	0.192	599	0.183	599	0.102
599.5	0.208	599.5	0.192	599.5	0.182	599.5	0.101
600	0.208	600	0.192	600	0.182	600	0.101
600.5	0.207	600.5	0.191	600.5	0.182	600.5	0.101
601	0.207	601	0.191	601	0.182	601	0.101
601.5	0.207	601.5	0.191	601.5	0.181	601.5	0.101
602	0.207	602	0.191	602	0.181	602	0.101
602.5	0.206	602.5	0.19	602.5	0.181	602.5	0.1
603	0.206	603	0.19	603	0.181	603	0.1
603.5	0.206	603.5	0.189	603.5	0.18	603.5	0.1
604	0.206	604	0.189	604	0.18	604	0.1
604.5	0.206	604.5	0.189	604.5	0.18	604.5	0.1
605	0.205	605	0.189	605	0.18	605	0.1
605.5	0.205	605.5	0.188	605.5	0.179	605.5	0.1
606	0.205	606	0.188	606	0.179	606	0.099
606.5	0.205	606.5	0.188	606.5	0.179	606.5	0.099
607	0.204	607	0.188	607	0.179	607	0.099
607.5	0.204	607.5	0.188	607.5	0.178	607.5	0.099
608	0.204	608	0.187	608	0.178	608	0.099
608.5	0.204	608.5	0.187	608.5	0.178	608.5	0.099
609	0.204	609	0.187	609	0.177	609	0.098
609.5	0.204	609.5	0.187	609.5	0.177	609.5	0.099
610	0.204	610	0.187	610	0.177	610	0.099
610.5	0.203	610.5	0.186	610.5	0.177	610.5	0.098
611	0.203	611	0.186	611	0.177	611	0.098
611.5	0.203	611.5	0.186	611.5	0.176	611.5	0.098
612	0.202	612	0.185	612	0.176	612	0.098
612.5	0.202	612.5	0.185	612.5	0.176	612.5	0.098
613	0.202	613	0.185	613	0.175	613	0.098
613.5	0.202	613.5	0.184	613.5	0.175	613.5	0.097
614	0.202	614	0.184	614	0.175	614	0.097
614.5	0.202	614.5	0.184	614.5	0.174	614.5	0.097
615	0.202	615	0.184	615	0.174	615	0.097
615.5	0.201	615.5	0.184	615.5	0.174	615.5	0.097
616	0.201	616	0.183	616	0.174	616	0.097
616.5	0.201	616.5	0.183	616.5	0.174	616.5	0.096
617	0.201	617	0.183	617	0.174	617	0.097
617.5	0.201	617.5	0.183	617.5	0.174	617.5	0.096
618	0.2	618	0.183	618	0.173	618	0.096
618.5	0.2	618.5	0.182	618.5	0.173	618.5	0.096
619	0.2	619	0.182	619	0.173	619	0.096
619.5	0.2	619.5	0.182	619.5	0.172	619.5	0.096
620	0.2	620	0.182	620	0.172	620	0.096
620.5	0.2	620.5	0.181	620.5	0.172	620.5	0.096
621	0.2	621	0.181	621	0.172	621	0.096
621.5	0.199	621.5	0.181	621.5	0.171	621.5	0.096
622	0.199	622	0.181	622	0.171	622	0.096
622.5	0.199	622.5	0.181	622.5	0.171	622.5	0.095
623	0.199	623	0.181	623	0.171	623	0.095
623.5	0.199	623.5	0.18	623.5	0.171	623.5	0.095
624	0.198	624	0.18	624	0.17	624	0.095
624.5	0.198	624.5	0.18	624.5	0.17	624.5	0.095
625	0.198	625	0.18	625	0.17	625	0.095
625.5	0.198	625.5	0.18	625.5	0.17	625.5	0.095
626	0.198	626	0.179	626	0.17	626	0.095
626.5	0.198	626.5	0.179	626.5	0.169	626.5	0.095
627	0.197	627	0.179	627	0.169	627	0.095
627.5	0.197	627.5	0.178	627.5	0.169	627.5	0.094
628	0.197	628	0.178	628	0.169	628	0.094
628.5	0.197	628.5	0.178	628.5	0.168	628.5	0.094
629	0.197	629	0.178	629	0.168	629	0.094
629.5	0.197	629.5	0.178	629.5	0.168	629.5	0.094
630	0.197	630	0.178	630	0.168	630	0.094
630.5	0.196	630.5	0.177	630.5	0.167	630.5	0.094
631	0.196	631	0.177	631	0.167	631	0.094
631.5	0.196	631.5	0.177	631.5	0.167	631.5	0.093
632	0.195	632	0.177	632	0.167	632	0.093
632.5	0.195	632.5	0.177	632.5	0.167	632.5	0.093
633	0.195	633	0.176	633	0.166	633	0.093
633.5	0.195	633.5	0.176	633.5	0.166	633.5	0.093
634	0.195	634	0.176	634	0.166	634	0.093
634.5	0.195	634.5	0.176	634.5	0.166	634.5	0.093
635	0.195	635	0.176	635	0.165	635	0.093
635.5	0.194	635.5	0.175	635.5	0.165	635.5	0.093
636	0.194	636	0.175	636	0.165	636	0.093
636.5	0.194	636.5	0.175	636.5	0.165	636.5	0.093
637	0.194	637	0.175	637	0.165	637	0.092
637.5	0.194	637.5	0.175	637.5	0.165	637.5	0.092
638	0.193	638	0.174	638	0.164	638	0.092
638.5	0.193	638.5	0.174	638.5	0.164	638.5	0.092
639	0.193	639	0.174	639	0.164	639	0.092
639.5	0.193	639.5	0.174	639.5	0.163	639.5	0.092
640	0.193	640	0.174	640	0.163	640	0.092
640.5	0.193	640.5	0.174	640.5	0.163	640.5	0.092
641	0.193	641	0.174	641	0.163	641	0.092
641.5	0.193	641.5	0.173	641.5	0.163	641.5	0.092
642	0.192	642	0.173	642	0.163	642	0.092
642.5	0.192	642.5	0.173	642.5	0.162	642.5	0.092
643	0.192	643	0.173	643	0.162	643	0.091
643.5	0.192	643.5	0.173	643.5	0.162	643.5	0.091
644	0.192	644	0.172	644	0.162	644	0.091
644.5	0.192	644.5	0.172	644.5	0.161	644.5	0.091
645	0.192	645	0.172	645	0.161	645	0.091
645.5	0.191	645.5	0.172	645.5	0.161	645.5	0.091
646	0.191	646	0.172	646	0.16	646	0.091
646.5	0.191	646.5	0.171	646.5	0.16	646.5	0.091
647	0.191	647	0.171	647	0.16	647	0.091
647.5	0.191	647.5	0.171	647.5	0.16	647.5	0.091
648	0.191	648	0.171	648	0.16	648	0.09
648.5	0.191	648.5	0.171	648.5	0.16	648.5	0.09
649	0.191	649	0.171	649	0.16	649	0.091
649.5	0.19	649.5	0.17	649.5	0.159	649.5	0.091
650	0.19	650	0.17	650	0.159	650	0.09
650.5	0.19	650.5	0.17	650.5	0.159	650.5	0.09
651	0.19	651	0.17	651	0.159	651	0.09
651.5	0.19	651.5	0.17	651.5	0.159	651.5	0.091
652	0.19	652	0.17	652	0.158	652	0.091
652.5	0.19	652.5	0.17	652.5	0.158	652.5	0.09
653	0.19	653	0.169	653	0.158	653	0.09
653.5	0.189	653.5	0.169	653.5	0.158	653.5	0.09
654	0.189	654	0.169	654	0.157	654	0.09
654.5	0.189	654.5	0.169	654.5	0.157	654.5	0.09
655	0.189	655	0.169	655	0.157	655	0.09
655.5	0.189	655.5	0.169	655.5	0.157	655.5	0.09
656	0.189	656	0.168	656	0.156	656	0.09
656.5	0.189	656.5	0.168	656.5	0.156	656.5	0.09
657	0.189	657	0.168	657	0.156	657	0.089
657.5	0.188	657.5	0.168	657.5	0.156	657.5	0.089
658	0.188	658	0.168	658	0.155	658	0.089
658.5	0.187	658.5	0.167	658.5	0.155	658.5	0.089
659	0.188	659	0.167	659	0.155	659	0.089
659.5	0.188	659.5	0.167	659.5	0.155	659.5	0.089
660	0.188	660	0.167	660	0.155	660	0.089
660.5	0.188	660.5	0.167	660.5	0.155	660.5	0.089
661	0.187	661	0.167	661	0.155	661	0.089
661.5	0.187	661.5	0.167	661.5	0.154	661.5	0.088
662	0.187	662	0.166	662	0.154	662	0.088
662.5	0.187	662.5	0.166	662.5	0.154	662.5	0.089
663	0.187	663	0.166	663	0.154	663	0.089
663.5	0.187	663.5	0.166	663.5	0.154	663.5	0.088
664	0.186	664	0.166	664	0.154	664	0.088
664.5	0.186	664.5	0.166	664.5	0.154	664.5	0.089
665	0.186	665	0.166	665	0.153	665	0.089
665.5	0.186	665.5	0.165	665.5	0.153	665.5	0.089
666	0.186	666	0.165	666	0.153	666	0.088
666.5	0.185	666.5	0.165	666.5	0.152	666.5	0.088
667	0.185	667	0.165	667	0.152	667	0.088
667.5	0.185	667.5	0.165	667.5	0.152	667.5	0.088
668	0.185	668	0.165	668	0.152	668	0.088
668.5	0.185	668.5	0.164	668.5	0.151	668.5	0.088
669	0.185	669	0.164	669	0.151	669	0.088
669.5	0.185	669.5	0.164	669.5	0.151	669.5	0.088
670	0.185	670	0.164	670	0.151	670	0.088
670.5	0.185	670.5	0.164	670.5	0.151	670.5	0.088
671	0.185	671	0.164	671	0.151	671	0.087
671.5	0.184	671.5	0.163	671.5	0.15	671.5	0.087
672	0.184	672	0.163	672	0.15	672	0.087
672.5	0.184	672.5	0.163	672.5	0.15	672.5	0.087
673	0.184	673	0.164	673	0.15	673	0.087
673.5	0.184	673.5	0.163	673.5	0.15	673.5	0.087
674	0.184	674	0.163	674	0.15	674	0.087
674.5	0.184	674.5	0.163	674.5	0.15	674.5	0.087
675	0.184	675	0.163	675	0.15	675	0.087
675.5	0.184	675.5	0.163	675.5	0.149	675.5	0.087
676	0.184	676	0.163	676	0.149	676	0.087
676.5	0.184	676.5	0.162	676.5	0.148	676.5	0.087
677	0.183	677	0.162	677	0.148	677	0.087
677.5	0.183	677.5	0.162	677.5	0.148	677.5	0.087
678	0.183	678	0.162	678	0.148	678	0.087
678.5	0.183	678.5	0.162	678.5	0.148	678.5	0.087
679	0.182	679	0.162	679	0.148	679	0.087
679.5	0.182	679.5	0.162	679.5	0.147	679.5	0.087
680	0.182	680	0.161	680	0.147	680	0.087
680.5	0.182	680.5	0.161	680.5	0.147	680.5	0.087
681	0.182	681	0.161	681	0.147	681	0.086
681.5	0.182	681.5	0.161	681.5	0.147	681.5	0.086
682	0.182	682	0.161	682	0.146	682	0.086
682.5	0.182	682.5	0.161	682.5	0.146	682.5	0.086
683	0.182	683	0.161	683	0.146	683	0.086
683.5	0.182	683.5	0.161	683.5	0.146	683.5	0.086
684	0.182	684	0.16	684	0.146	684	0.086
684.5	0.182	684.5	0.16	684.5	0.146	684.5	0.086
685	0.182	685	0.16	685	0.145	685	0.086
685.5	0.181	685.5	0.16	685.5	0.145	685.5	0.086
686	0.181	686	0.16	686	0.145	686	0.086
686.5	0.181	686.5	0.159	686.5	0.145	686.5	0.086
687	0.181	687	0.159	687	0.145	687	0.086
687.5	0.181	687.5	0.159	687.5	0.145	687.5	0.086
688	0.18	688	0.159	688	0.145	688	0.086
688.5	0.18	688.5	0.159	688.5	0.145	688.5	0.086
689	0.18	689	0.159	689	0.144	689	0.086
689.5	0.18	689.5	0.159	689.5	0.144	689.5	0.086
690	0.18	690	0.158	690	0.144	690	0.086
690.5	0.18	690.5	0.159	690.5	0.144	690.5	0.086
691	0.179	691	0.158	691	0.144	691	0.086
691.5	0.179	691.5	0.158	691.5	0.144	691.5	0.086
692	0.179	692	0.158	692	0.143	692	0.086
692.5	0.179	692.5	0.158	692.5	0.143	692.5	0.086
693	0.179	693	0.158	693	0.143	693	0.086
693.5	0.179	693.5	0.158	693.5	0.142	693.5	0.085
694	0.179	694	0.158	694	0.142	694	0.085
694.5	0.179	694.5	0.157	694.5	0.142	694.5	0.085
695	0.179	695	0.157	695	0.142	695	0.085
695.5	0.179	695.5	0.157	695.5	0.141	695.5	0.085
696	0.179	696	0.157	696	0.141	696	0.085
696.5	0.179	696.5	0.157	696.5	0.141	696.5	0.085
697	0.178	697	0.156	697	0.141	697	0.085
697.5	0.179	697.5	0.156	697.5	0.141	697.5	0.085
698	0.178	698	0.156	698	0.141	698	0.085
698.5	0.178	698.5	0.156	698.5	0.14	698.5	0.084
699	0.178	699	0.156	699	0.14	699	0.084
699.5	0.178	699.5	0.156	699.5	0.14	699.5	0.084
700	0.178	700	0.156	700	0.14	700	0.085
700.5	0.178	700.5	0.155	700.5	0.14	700.5	0.085
701	0.177	701	0.156	701	0.14	701	0.085
701.5	0.177	701.5	0.155	701.5	0.14	701.5	0.085
702	0.177	702	0.155	702	0.14	702	0.084
702.5	0.177	702.5	0.156	702.5	0.139	702.5	0.085
703	0.177	703	0.155	703	0.139	703	0.084
703.5	0.177	703.5	0.155	703.5	0.139	703.5	0.084
704	0.176	704	0.154	704	0.139	704	0.084
704.5	0.176	704.5	0.155	704.5	0.139	704.5	0.084
705	0.176	705	0.154	705	0.139	705	0.084
705.5	0.176	705.5	0.154	705.5	0.139	705.5	0.084
706	0.176	706	0.154	706	0.138	706	0.083
706.5	0.176	706.5	0.154	706.5	0.138	706.5	0.083
707	0.176	707	0.154	707	0.138	707	0.083
707.5	0.176	707.5	0.154	707.5	0.138	707.5	0.084
708	0.176	708	0.154	708	0.138	708	0.083
708.5	0.176	708.5	0.154	708.5	0.138	708.5	0.084
709	0.176	709	0.153	709	0.137	709	0.083
709.5	0.176	709.5	0.153	709.5	0.137	709.5	0.083
710	0.176	710	0.153	710	0.137	710	0.083
710.5	0.175	710.5	0.153	710.5	0.137	710.5	0.083
711	0.175	711	0.153	711	0.137	711	0.084
711.5	0.175	711.5	0.153	711.5	0.137	711.5	0.083
712	0.175	712	0.153	712	0.136	712	0.083
712.5	0.175	712.5	0.152	712.5	0.136	712.5	0.083
713	0.174	713	0.152	713	0.136	713	0.083
713.5	0.174	713.5	0.152	713.5	0.136	713.5	0.083
714	0.174	714	0.152	714	0.136	714	0.083
714.5	0.174	714.5	0.152	714.5	0.136	714.5	0.084
715	0.174	715	0.152	715	0.135	715	0.084
715.5	0.174	715.5	0.152	715.5	0.135	715.5	0.083
716	0.173	716	0.151	716	0.135	716	0.083
716.5	0.173	716.5	0.151	716.5	0.134	716.5	0.082
717	0.173	717	0.151	717	0.134	717	0.082
717.5	0.173	717.5	0.151	717.5	0.134	717.5	0.082
718	0.173	718	0.151	718	0.134	718	0.082
718.5	0.173	718.5	0.151	718.5	0.134	718.5	0.082
719	0.173	719	0.151	719	0.134	719	0.082
719.5	0.173	719.5	0.151	719.5	0.134	719.5	0.082
720	0.172	720	0.151	720	0.133	720	0.082
720.5	0.172	720.5	0.15	720.5	0.133	720.5	0.082
721	0.172	721	0.15	721	0.133	721	0.082
721.5	0.172	721.5	0.15	721.5	0.134	721.5	0.082
722	0.173	722	0.15	722	0.133	722	0.082
722.5	0.173	722.5	0.15	722.5	0.133	722.5	0.082
723	0.173	723	0.15	723	0.133	723	0.082
723.5	0.172	723.5	0.15	723.5	0.133	723.5	0.082
724	0.172	724	0.15	724	0.133	724	0.082
724.5	0.172	724.5	0.15	724.5	0.132	724.5	0.082
725	0.172	725	0.149	725	0.132	725	0.082
725.5	0.172	725.5	0.149	725.5	0.132	725.5	0.081
726	0.171	726	0.149	726	0.132	726	0.082
726.5	0.171	726.5	0.149	726.5	0.131	726.5	0.081
727	0.171	727	0.149	727	0.131	727	0.081
727.5	0.171	727.5	0.148	727.5	0.131	727.5	0.081
728	0.17	728	0.148	728	0.132	728	0.081
728.5	0.171	728.5	0.148	728.5	0.131	728.5	0.081
729	0.171	729	0.149	729	0.131	729	0.081
729.5	0.171	729.5	0.148	729.5	0.131	729.5	0.081
730	0.171	730	0.148	730	0.131	730	0.08
730.5	0.171	730.5	0.148	730.5	0.13	730.5	0.08
731	0.17	731	0.147	731	0.13	731	0.08
731.5	0.17	731.5	0.148	731.5	0.13	731.5	0.081
732	0.169	732	0.148	732	0.13	732	0.082
732.5	0.169	732.5	0.148	732.5	0.13	732.5	0.082
733	0.169	733	0.148	733	0.13	733	0.081
733.5	0.169	733.5	0.147	733.5	0.13	733.5	0.081
734	0.169	734	0.147	734	0.13	734	0.08
734.5	0.169	734.5	0.147	734.5	0.13	734.5	0.08
735	0.169	735	0.147	735	0.129	735	0.08
735.5	0.169	735.5	0.147	735.5	0.129	735.5	0.08
736	0.169	736	0.147	736	0.129	736	0.08
736.5	0.169	736.5	0.147	736.5	0.128	736.5	0.08
737	0.169	737	0.146	737	0.128	737	0.08
737.5	0.169	737.5	0.146	737.5	0.128	737.5	0.08
738	0.168	738	0.145	738	0.128	738	0.08
738.5	0.168	738.5	0.146	738.5	0.128	738.5	0.08
739	0.168	739	0.146	739	0.128	739	0.08
739.5	0.168	739.5	0.145	739.5	0.127	739.5	0.08
740	0.169	740	0.145	740	0.127	740	0.08
740.5	0.169	740.5	0.145	740.5	0.127	740.5	0.08
741	0.169	741	0.146	741	0.127	741	0.08
741.5	0.169	741.5	0.145	741.5	0.127	741.5	0.08
742	0.168	742	0.145	742	0.127	742	0.08
742.5	0.169	742.5	0.144	742.5	0.126	742.5	0.079
743	0.168	743	0.144	743	0.127	743	0.08
743.5	0.168	743.5	0.144	743.5	0.126	743.5	0.08
744	0.168	744	0.145	744	0.126	744	0.08
744.5	0.167	744.5	0.145	744.5	0.126	744.5	0.079
745	0.167	745	0.144	745	0.126	745	0.079
745.5	0.167	745.5	0.144	745.5	0.126	745.5	0.079
746	0.166	746	0.144	746	0.126	746	0.078
746.5	0.166	746.5	0.144	746.5	0.126	746.5	0.079
747	0.166	747	0.143	747	0.126	747	0.079
747.5	0.166	747.5	0.144	747.5	0.126	747.5	0.079
748	0.166	748	0.144	748	0.126	748	0.079
748.5	0.166	748.5	0.144	748.5	0.126	748.5	0.079
749	0.166	749	0.143	749	0.126	749	0.079
749.5	0.166	749.5	0.143	749.5	0.125	749.5	0.079
750	0.166	750	0.143	750	0.125	750	0.079
750.5	0.166	750.5	0.143	750.5	0.125	750.5	0.078
751	0.166	751	0.143	751	0.125	751	0.078
751.5	0.167	751.5	0.143	751.5	0.124	751.5	0.078
752	0.166	752	0.142	752	0.124	752	0.078
752.5	0.166	752.5	0.142	752.5	0.124	752.5	0.078
753	0.166	753	0.143	753	0.124	753	0.079
753.5	0.166	753.5	0.143	753.5	0.124	753.5	0.079
754	0.165	754	0.142	754	0.124	754	0.079
754.5	0.165	754.5	0.142	754.5	0.123	754.5	0.078
755	0.166	755	0.142	755	0.123	755	0.078
755.5	0.166	755.5	0.142	755.5	0.124	755.5	0.078
756	0.165	756	0.142	756	0.124	756	0.078
756.5	0.165	756.5	0.142	756.5	0.124	756.5	0.079
757	0.165	757	0.142	757	0.123	757	0.078
757.5	0.165	757.5	0.142	757.5	0.123	757.5	0.078
758	0.164	758	0.141	758	0.123	758	0.078
758.5	0.164	758.5	0.141	758.5	0.123	758.5	0.078
759	0.165	759	0.141	759	0.123	759	0.079
759.5	0.165	759.5	0.141	759.5	0.122	759.5	0.078
760	0.165	760	0.141	760	0.122	760	0.078
760.5	0.164	760.5	0.141	760.5	0.122	760.5	0.078
761	0.164	761	0.141	761	0.122	761	0.079
761.5	0.163	761.5	0.141	761.5	0.122	761.5	0.078
762	0.163	762	0.141	762	0.122	762	0.078
762.5	0.163	762.5	0.14	762.5	0.122	762.5	0.078
763	0.163	763	0.14	763	0.121	763	0.078
763.5	0.163	763.5	0.14	763.5	0.121	763.5	0.078
764	0.163	764	0.14	764	0.12	764	0.077
764.5	0.163	764.5	0.139	764.5	0.12	764.5	0.077
765	0.163	765	0.14	765	0.121	765	0.077
765.5	0.163	765.5	0.14	765.5	0.121	765.5	0.077
766	0.163	766	0.14	766	0.121	766	0.077
766.5	0.162	766.5	0.139	766.5	0.12	766.5	0.077
767	0.162	767	0.139	767	0.121	767	0.077
767.5	0.162	767.5	0.139	767.5	0.121	767.5	0.077
768	0.162	768	0.14	768	0.121	768	0.077
768.5	0.162	768.5	0.139	768.5	0.121	768.5	0.077
769	0.161	769	0.139	769	0.121	769	0.078
769.5	0.162	769.5	0.139	769.5	0.12	769.5	0.077
770	0.162	770	0.139	770	0.12	770	0.078
770.5	0.163	770.5	0.139	770.5	0.12	770.5	0.078
771	0.163	771	0.139	771	0.119	771	0.078
771.5	0.162	771.5	0.138	771.5	0.119	771.5	0.077
772	0.162	772	0.138	772	0.118	772	0.077
772.5	0.161	772.5	0.138	772.5	0.118	772.5	0.076
773	0.161	773	0.138	773	0.119	773	0.076
773.5	0.162	773.5	0.139	773.5	0.12	773.5	0.078
774	0.162	774	0.139	774	0.12	774	0.078
774.5	0.162	774.5	0.139	774.5	0.12	774.5	0.078
775	0.162	775	0.139	775	0.119	775	0.078
775.5	0.161	775.5	0.138	775.5	0.119	775.5	0.078
776	0.161	776	0.138	776	0.119	776	0.078
776.5	0.16	776.5	0.137	776.5	0.118	776.5	0.077
777	0.16	777	0.137	777	0.117	777	0.076
777.5	0.16	777.5	0.137	777.5	0.118	777.5	0.076
778	0.16	778	0.138	778	0.118	778	0.076
778.5	0.161	778.5	0.138	778.5	0.119	778.5	0.076
779	0.16	779	0.137	779	0.118	779	0.076
779.5	0.16	779.5	0.137	779.5	0.118	779.5	0.077
780	0.16	780	0.137	780	0.117	780	0.077
780.5	0.16	780.5	0.137	780.5	0.118	780.5	0.078
781	0.16	781	0.137	781	0.118	781	0.077
781.5	0.161	781.5	0.137	781.5	0.118	781.5	0.076
782	0.161	782	0.137	782	0.118	782	0.076
782.5	0.16	782.5	0.137	782.5	0.117	782.5	0.077
783	0.16	783	0.137	783	0.117	783	0.077
783.5	0.16	783.5	0.137	783.5	0.117	783.5	0.077
784	0.16	784	0.137	784	0.118	784	0.077
784.5	0.159	784.5	0.137	784.5	0.118	784.5	0.077
785	0.158	785	0.137	785	0.117	785	0.077
785.5	0.159	785.5	0.137	785.5	0.117	785.5	0.077
786	0.16	786	0.137	786	0.116	786	0.077
786.5	0.16	786.5	0.137	786.5	0.117	786.5	0.077
787	0.16	787	0.136	787	0.116	787	0.077
787.5	0.161	787.5	0.136	787.5	0.116	787.5	0.076
788	0.16	788	0.136	788	0.117	788	0.076
788.5	0.159	788.5	0.136	788.5	0.116	788.5	0.076
789	0.158	789	0.136	789	0.116	789	0.076
789.5	0.159	789.5	0.136	789.5	0.116	789.5	0.077
790	0.16	790	0.136	790	0.116	790	0.076
790.5	0.159	790.5	0.136	790.5	0.116	790.5	0.076
791	0.159	791	0.136	791	0.116	791	0.077
791.5	0.159	791.5	0.136	791.5	0.116	791.5	0.077
792	0.159	792	0.136	792	0.116	792	0.076
792.5	0.159	792.5	0.137	792.5	0.116	792.5	0.076
793	0.159	793	0.136	793	0.116	793	0.076
793.5	0.159	793.5	0.135	793.5	0.115	793.5	0.076
794	0.159	794	0.134	794	0.115	794	0.075
794.5	0.158	794.5	0.134	794.5	0.115	794.5	0.075
795	0.158	795	0.134	795	0.116	795	0.076
795.5	0.158	795.5	0.135	795.5	0.116	795.5	0.076
796	0.158	796	0.134	796	0.115	796	0.076
796.5	0.158	796.5	0.134	796.5	0.115	796.5	0.076
797	0.158	797	0.134	797	0.114	797	0.076
797.5	0.158	797.5	0.134	797.5	0.114	797.5	0.076
798	0.158	798	0.134	798	0.114	798	0.076
798.5	0.158	798.5	0.134	798.5	0.114	798.5	0.075
799	0.158	799	0.134	799	0.114	799	0.075
799.5	0.158	799.5	0.133	799.5	0.114	799.5	0.075
800	0.158	800	0.133	800	0.115	800	0.076

## Sheet: Fig.3f
dark							light							light off
86.85	199.465	198.998	197.893	198.351	198.54		81.98	201.243	216.361	214.119	214.868	215.612		83	215.023	216.911	215.013	215.739	216.185
86.8	198.207	199.056	197.944	198.404	198.596		81.93	206.846	216.137	213.869	214.625	215.381		82.95	206.186	216.921	215.003	215.735	216.189
86.75	197.955	199.114	197.993	198.456	198.651		81.88	205.777	215.91	213.617	214.38	215.148		82.9	226.554	216.954	215.015	215.754	216.215
86.7	205.205	199.173	198.043	198.51	198.707		81.83	200.392	215.684	213.365	214.134	214.915		82.85	236.904	216.936	214.976	215.721	216.191
86.65	181.899	199.213	198.073	198.543	198.743		81.78	188.404	215.457	213.111	213.887	214.681		82.8	218.496	216.892	214.911	215.662	216.141
86.6	177.691	199.316	198.168	198.641	198.843		81.73	201.163	215.227	212.853	213.637	214.444		82.75	218.075	216.894	214.892	215.65	216.137
86.55	184.993	199.431	198.274	198.75	198.955		81.68	232.781	215.001	212.6	213.39	214.211		82.7	219.754	216.899	214.874	215.638	216.134
86.5	154.685	199.526	198.36	198.839	199.047		81.63	210.915	214.786	212.356	213.154	213.988		82.65	219.446	216.899	214.852	215.623	216.127
86.45	211.704	199.705	198.529	199.012	199.222		81.58	202.974	214.564	212.106	212.911	213.759		82.6	230.148	216.9	214.83	215.608	216.122
86.4	190.601	199.728	198.543	199.029	199.242		81.53	237.41	214.341	211.853	212.665	213.528		82.55	206.065	216.875	214.781	215.566	216.09
86.35	182.224	199.81	198.615	199.104	199.32		81.48	224.548	214.129	211.611	212.431	213.308		82.5	226.781	216.91	214.793	215.585	216.118
86.3	177.144	199.914	198.709	199.202	199.421		81.43	214.654	213.913	211.364	212.192	213.085		82.45	203.096	216.894	214.753	215.552	216.095
86.25	192.169	200.033	198.818	199.314	199.537		81.38	191.577	213.695	211.115	211.951	212.859		82.4	214.135	216.938	214.773	215.579	216.131
86.2	179.851	200.111	198.886	199.386	199.611		81.33	189.156	213.471	210.859	211.703	212.627		82.35	159.419	216.954	214.764	215.578	216.141
86.15	145.483	200.223	198.988	199.492	199.72		81.28	190.389	213.246	210.603	211.454	212.395		82.3	226.854	217.109	214.893	215.715	216.288
86.1	166.642	200.429	199.184	199.691	199.923		81.23	198.678	213.023	210.347	211.206	212.163		82.25	198.825	217.094	214.853	215.682	216.266
86.05	175.102	200.578	199.323	199.833	200.068		81.18	232.496	212.803	210.093	210.961	211.935		82.2	203.449	217.151	214.884	215.72	216.315
86	215.379	200.705	199.439	199.953	200.191		81.13	201.703	212.594	209.85	210.726	211.718		82.15	216.902	217.196	214.903	215.746	216.352
85.95	234.483	200.722	199.446	199.963	200.204		81.08	187.083	212.376	209.597	210.482	211.492		82.1	235.033	217.209	214.887	215.739	216.357
85.9	215.973	200.687	199.4	199.921	200.166		81.03	229.048	212.155	209.341	210.234	211.262		82.05	205.518	217.175	214.827	215.686	216.316
85.85	181.269	200.703	199.405	199.93	200.178		80.98	226	211.947	209.097	209.999	211.045		82	224.538	217.217	214.84	215.708	216.349
85.8	173.992	200.813	199.505	200.033	200.285		80.93	218.046	211.739	208.852	209.762	210.828		81.95	230.256	217.211	214.806	215.682	216.335
85.75	205.205	200.944	199.624	200.156	200.412		80.88	218.494	211.529	208.605	209.524	210.609		81.9	190.413	217.192	214.757	215.641	216.308
85.7	192.215	200.99	199.659	200.195	200.454		80.83	243.879	211.321	208.358	209.286	210.392		81.85	187.093	217.273	214.808	215.701	216.38
85.65	219.06	201.072	199.729	200.269	200.532		80.78	196.7	211.12	208.118	209.056	210.182		81.8	218.558	217.363	214.868	215.769	216.462
85.6	196.039	201.081	199.726	200.27	200.536		80.73	231.546	210.907	207.865	208.812	209.959		81.75	213.329	217.374	214.849	215.758	216.465
85.55	154.528	201.152	199.786	200.334	200.604		80.68	202.68	210.705	207.622	208.579	209.748		81.7	226.133	217.4	214.843	215.761	216.481
85.5	207.668	201.338	199.96	200.512	200.786		80.63	212.71	210.495	207.371	208.337	209.528		81.65	181.172	217.393	214.804	215.732	216.466
85.45	219.629	201.379	199.989	200.545	200.823		80.58	235.485	210.289	207.122	208.099	209.312		81.6	223.565	217.501	214.879	215.815	216.564
85.4	175.761	201.387	199.985	200.546	200.827		80.53	197.04	210.091	206.881	207.867	209.104		81.55	216.463	217.502	214.847	215.792	216.556
85.35	221.567	201.516	200.101	200.666	200.952		80.48	198.637	209.882	206.628	207.624	208.886		81.5	212.292	217.522	214.833	215.788	216.567
85.3	183.983	201.52	200.093	200.661	200.951		80.43	217.7	209.674	206.375	207.382	208.668		81.45	229.144	217.553	214.829	215.793	216.589
85.25	179.958	201.626	200.187	200.76	201.054		80.38	217.988	209.474	206.129	207.146	208.457		81.4	228.206	217.542	214.783	215.757	216.569
85.2	186.267	201.744	200.292	200.869	201.167		80.33	176.696	209.275	205.883	206.91	208.247		81.35	200.204	217.535	214.739	215.723	216.551
85.15	203.649	201.846	200.38	200.962	201.265		80.28	195.963	209.064	205.624	206.662	208.026		81.3	180.526	217.598	214.766	215.759	216.605
85.1	187.475	201.9	200.421	201.007	201.315		80.23	208.099	208.86	205.371	206.42	207.811		81.25	191.636	217.712	214.842	215.845	216.708
85.05	204.983	201.999	200.507	201.097	201.409		80.18	202.031	208.661	205.122	206.182	207.601		81.2	213.125	217.798	214.891	215.904	216.785
85	190.392	202.05	200.545	201.139	201.456		80.13	196.418	208.461	204.871	205.942	207.39		81.15	215.273	217.832	214.885	215.909	216.808
84.95	202.321	202.142	200.622	201.221	201.543		80.08	197.003	208.261	204.618	205.701	207.178		81.1	202.285	217.861	214.874	215.908	216.826
84.9	211.823	202.201	200.668	201.271	201.597		80.03	194.756	208.062	204.366	205.46	206.968		81.05	214.188	217.923	214.896	215.941	216.878
84.85	173.043	202.235	200.687	201.295	201.626		79.98	189.585	207.864	204.113	205.219	206.758		81	198.62	217.956	214.887	215.943	216.901
84.8	222.733	202.375	200.813	201.426	201.762		79.93	201.308	207.666	203.858	204.976	206.548		80.95	214.517	218.03	214.918	215.985	216.963
84.75	228.381	202.379	200.803	201.421	201.762		79.88	160.876	207.473	203.608	204.738	206.343		80.9	208.269	218.064	214.909	215.987	216.986
84.7	220.019	202.369	200.778	201.4	201.746		79.83	187.755	207.269	203.345	204.487	206.126		80.85	201.807	218.115	214.916	216.005	217.026
84.65	215.569	202.381	200.775	201.402	201.754		79.78	229.269	207.074	203.09	204.245	205.919		80.8	213.115	218.183	214.939	216.04	217.083
84.6	222.429	202.406	200.785	201.417	201.774		79.73	209.769	206.894	202.848	204.016	205.726		80.75	185.575	218.224	214.934	216.046	217.112
84.55	212.435	202.412	200.775	201.413	201.775		79.68	187.185	206.709	202.6	203.781	205.528		80.7	203.354	218.335	214.998	216.122	217.211
84.5	242.504	202.446	200.794	201.436	201.804		79.63	175.143	206.519	202.345	203.539	205.325		80.65	186.965	218.403	215.017	216.153	217.267
84.45	194.255	202.398	200.73	201.377	201.751		79.58	190.213	206.327	202.087	203.294	205.12		80.6	205.249	218.513	215.077	216.226	217.365
84.4	162.987	202.482	200.798	201.45	201.83		79.53	207.919	206.142	201.833	203.054	204.921		80.55	226.5	218.578	215.092	216.253	217.417
84.35	179.183	202.652	200.951	201.608	201.994		79.48	196.091	205.964	201.585	202.82	204.728		80.5	251.254	218.591	215.054	216.227	217.418
84.3	205.753	202.778	201.06	201.723	202.115		79.43	191.677	205.784	201.333	202.583	204.534		80.45	224.885	218.543	214.952	216.138	217.357
84.25	202.67	202.832	201.097	201.766	202.163		79.38	190.342	205.604	201.081	202.344	204.341		80.4	230.858	218.562	214.917	216.117	217.363
84.2	210.598	202.894	201.143	201.817	202.221		79.33	241.769	205.427	200.827	202.105	204.149		80.35	236.185	218.567	214.867	216.08	217.355
84.15	198.818	202.936	201.167	201.846	202.257		79.28	212.977	205.267	200.59	201.883	203.974		80.3	221.148	218.56	214.804	216.029	217.335
84.1	204.408	203.01	201.224	201.908	202.326		79.23	227.219	205.101	200.344	201.652	203.793		80.25	203.66	218.593	214.778	216.017	217.353
84.05	231.794	203.069	201.265	201.955	202.379		79.18	201.071	204.942	200.102	201.425	203.618		80.2	166.714	218.67	214.796	216.049	217.417
84	211.196	203.054	201.232	201.927	202.358		79.13	225.852	204.777	199.852	201.191	203.438		80.15	215.49	218.842	214.907	216.174	217.575
83.95	230.071	203.095	201.255	201.956	202.394		79.08	238.492	204.623	199.61	200.965	203.268		80.1	197.402	218.893	214.895	216.177	217.612
83.9	212.6	203.085	201.226	201.933	202.378		79.03	208.913	204.476	199.372	200.743	203.104		80.05	188.834	218.992	214.929	216.226	217.695
83.85	215.108	203.123	201.245	201.958	202.41		78.98	206.729	204.322	199.125	200.512	202.935		80	199.347	219.113	214.985	216.296	217.802
83.8	188.273	203.155	201.257	201.976	202.436		78.93	203.124	204.172	198.877	200.282	202.767		79.95	204.385	219.211	215.014	216.341	217.884
83.75	195.196	203.26	201.342	202.067	202.535		78.88	184.54	204.024	198.628	200.05	202.602		79.9	184.594	219.297	215.031	216.373	217.955
83.7	210.74	203.346	201.409	202.14	202.615		78.83	229.635	203.874	198.374	199.813	202.435		79.85	185.71	219.435	215.098	216.455	218.078
83.65	214.552	203.391	201.434	202.171	202.654		78.78	208.56	203.742	198.133	199.59	202.285		79.8	245.721	219.573	215.162	216.535	218.2
83.6	201.396	203.426	201.448	202.191	202.682		78.73	209.567	203.608	197.887	199.362	202.134		79.75	230.154	219.562	215.075	216.464	218.173
83.55	215.023	203.497	201.498	202.248	202.747		78.68	229.735	203.48	197.64	199.134	201.987		79.7	233.379	219.593	215.027	216.433	218.187
83.5	192.473	203.531	201.511	202.267	202.775		78.63	237.617	203.363	197.4	198.912	201.851		79.65	233.365	219.618	214.97	216.393	218.195
83.45	236.113	203.628	201.586	202.349	202.865		78.58	233.785	203.255	197.162	198.693	201.724		79.6	191.667	219.645	214.914	216.354	218.205
83.4	232.104	203.605	201.542	202.311	202.836		78.53	213.608	203.152	196.923	198.474	201.601		79.55	195.497	219.78	214.963	216.42	218.323
83.35	193.418	203.594	201.508	202.284	202.818		78.48	174.472	203.049	196.679	198.249	201.479		79.5	207.55	219.909	215.002	216.477	218.434
83.3	190.031	203.689	201.58	202.363	202.906		78.43	178.951	202.943	196.422	198.012	201.353		79.45	207.588	220.011	215.011	216.504	218.518
83.25	217.575	203.793	201.662	202.451	203.004		78.38	195.295	202.847	196.167	197.778	201.236		79.4	185.838	220.116	215.019	216.531	218.605
83.2	219.308	203.823	201.668	202.465	203.027		78.33	215.302	202.765	195.916	197.548	201.133		79.35	200.677	220.28	215.083	216.613	218.75
83.15	210.831	203.849	201.67	202.474	203.046		78.28	219.769	202.7	195.672	197.326	201.046		79.3	208.237	220.412	215.109	216.658	218.862
83.1	223.983	203.898	201.695	202.506	203.088		78.23	236.588	202.647	195.429	197.105	200.972		79.25	231.554	220.529	215.116	216.685	218.96
83.05	212.494	203.912	201.684	202.502	203.094		78.18	217.465	202.612	195.192	196.89	200.915		79.2	232.89	220.592	215.065	216.653	219.003
83	206.793	203.958	201.705	202.53	203.132		78.13	223.85	202.586	194.949	196.669	200.866		79.15	225.412	220.657	215.01	216.619	219.049
82.95	188.92	204.019	201.741	202.573	203.187		78.08	244.558	202.577	194.708	196.451	200.834		79.1	217.027	220.747	214.974	216.603	219.118
82.9	225.015	204.13	201.826	202.666	203.29		78.03	197.862	202.592	194.473	196.24	200.825		79.05	206.843	220.865	214.959	216.609	219.215
82.85	227.358	204.143	201.813	202.66	203.296		77.98	194.606	202.612	194.224	196.015	200.821		79	207.159	221.016	214.969	216.64	219.345
82.8	216.873	204.15	201.793	202.648	203.295		77.93	224.54	202.651	193.974	195.79	200.835		78.95	208.629	221.174	214.979	216.672	219.481
82.75	221.121	204.186	201.802	202.665	203.323		77.88	223.315	202.723	193.733	195.574	200.882		78.9	222.985	221.338	214.985	216.7	219.623
82.7	216.554	204.211	201.799	202.67	203.34		77.83	228.363	202.82	193.492	195.358	200.954		78.85	199.022	221.475	214.954	216.692	219.738
82.65	238.44	204.249	201.809	202.688	203.37		77.78	212.017	202.947	193.253	195.145	201.055		78.8	237.048	221.684	214.985	216.745	219.923
82.6	227.681	204.228	201.759	202.646	203.341		77.73	241.113	203.1	193.009	194.928	201.181		78.75	238.1	221.809	214.919	216.703	220.025
82.55	226.379	204.237	201.738	202.633	203.341		77.68	249.935	203.296	192.773	194.72	201.35		78.7	258.888	221.944	214.851	216.659	220.136
82.5	224.448	204.249	201.721	202.624	203.346		77.63	245.958	203.533	192.541	194.515	201.559		78.65	206.137	222.042	214.73	216.562	220.21
82.45	205.731	204.268	201.709	202.621	203.356		77.58	227.771	203.809	192.307	194.309	201.807		78.6	199.212	222.289	214.742	216.599	220.431
82.4	206.981	204.338	201.748	202.668	203.417		77.53	239.919	204.125	192.068	194.099	202.094		78.55	215.35	222.571	214.771	216.654	220.688
82.35	193.294	204.405	201.783	202.713	203.476		77.48	233.221	204.494	191.833	193.893	202.434		78.5	231.042	222.832	214.759	216.668	220.924
82.3	184.484	204.51	201.857	202.795	203.572		77.43	224.86	204.915	191.595	193.686	202.824		78.45	214.279	223.076	214.708	216.643	221.141
82.25	205.79	204.64	201.954	202.901	203.693		77.38	261.315	205.392	191.355	193.477	203.27		78.4	177.539	223.387	214.699	216.662	221.424
82.2	165.122	204.713	201.994	202.95	203.757		77.33	227.677	205.944	191.127	193.28	203.79		78.35	229.344	223.816	214.783	216.773	221.826
82.15	171.105	204.898	202.144	203.109	203.932		77.28	236.613	206.554	190.888	193.074	204.369		78.3	220.388	224.144	214.736	216.754	222.126
82.1	214.088	205.067	202.279	203.254	204.092		77.23	240.387	207.243	190.652	192.871	205.024		78.25	216.569	224.527	214.712	216.759	222.481
82.05	174.628	205.12	202.297	203.281	204.136		77.18	216.229	208.013	190.417	192.669	205.76		78.2	185.928	224.955	214.697	216.773	222.879
82	176.051	205.282	202.422	203.416	204.288		77.13	250.783	208.863	190.175	192.462	206.575		78.15	191.496	225.499	214.76	216.866	223.393
81.95	215.867	205.44	202.544	203.548	204.437		77.08	255.715	209.817	189.943	192.266	207.494		78.1	211.944	226.071	214.808	216.945	223.934
81.9	163.445	205.491	202.558	203.571	204.478		77.03	193.949	210.872	189.713	192.072	208.514		78.05	240.202	226.637	214.805	216.974	224.469
81.85	178.957	205.686	202.714	203.738	204.663		76.98	289.325	212.017	189.465	191.86	209.621		78	233.196	227.183	214.732	216.931	224.982
81.8	192.046	205.84	202.829	203.863	204.806		76.93	253.283	213.304	189.245	191.679	210.871		77.95	250.429	227.8	214.675	216.908	225.567
81.75	229.81	205.959	202.909	203.953	204.915		76.88	240.919	214.703	189.015	191.487	212.231		77.9	216.946	228.433	214.575	216.841	226.167
81.7	253.615	205.976	202.885	203.94	204.922		76.83	260.265	216.227	188.78	191.292	213.716		77.85	206.599	229.214	214.559	216.859	226.913
81.65	235.465	205.929	202.797	203.862	204.864		76.78	273.35	217.894	188.552	191.105	215.342		77.8	232.448	230.089	214.569	216.904	227.754
81.6	242.523	205.932	202.758	203.834	204.856		76.73	271.496	219.709	188.328	190.922	217.115		77.75	211.188	230.975	214.514	216.885	228.604
81.55	208.658	205.917	202.699	203.786	204.83		76.68	224.208	221.676	188.103	190.74	219.04		77.7	263.123	231.993	214.512	216.92	229.586
81.5	203.031	205.994	202.733	203.831	204.896		76.63	232.89	223.787	187.864	190.545	221.107		77.65	225.913	232.967	214.38	216.825	230.522
81.45	188.28	206.088	202.782	203.892	204.979		76.58	229.054	226.068	187.628	190.353	223.343		77.6	230.41	234.125	214.341	216.824	231.642
81.4	211.617	206.224	202.872	203.993	205.103		76.53	247.475	228.52	187.391	190.162	225.75		77.55	214.194	235.37	214.291	216.813	232.847
81.35	202.635	206.297	202.898	204.03	205.164		76.48	247.429	231.159	187.159	189.977	228.341		77.5	232.856	236.759	214.281	216.843	234.197
81.3	187.479	206.395	202.948	204.093	205.251		76.43	256.708	233.984	186.928	189.794	231.118		77.45	271.808	238.212	214.224	216.827	235.609
81.25	227.208	206.536	203.041	204.197	205.38		76.38	275.033	237.004	186.699	189.615	234.088		77.4	225.967	239.683	214.069	216.714	237.038
81.2	199.198	206.57	203.025	204.194	205.401		76.33	267.606	240.227	186.476	189.442	237.26		77.35	225.648	241.393	214.029	216.718	238.705
81.15	194.602	206.682	203.085	204.267	205.501		76.28	264.219	243.649	186.25	189.269	240.63		77.3	235.079	243.233	213.99	216.722	240.5
81.1	198.851	206.807	203.158	204.352	205.613		76.23	290.296	247.277	186.024	189.097	244.204		77.25	241.429	245.185	213.927	216.704	242.407
81.05	210.175	206.922	203.22	204.427	205.716		76.18	275.167	251.121	185.806	188.934	247.994		77.2	260.617	247.263	213.848	216.671	244.439
81	201.229	207.008	203.251	204.471	205.788		76.13	258.167	255.171	185.583	188.768	251.987		77.15	235.135	249.441	213.72	216.591	246.57
80.95	192.197	207.119	203.307	204.54	205.886		76.08	261.892	259.429	185.356	188.598	256.186		77.1	218.24	251.836	213.656	216.576	248.917
80.9	214.827	207.257	203.387	204.633	206.01		76.03	284.215	263.898	185.129	188.432	260.595		77.05	276.244	254.433	213.635	216.604	251.464
80.85	228.546	207.334	203.406	204.666	206.074		75.98	278.088	268.585	184.909	188.274	265.22		77	215.192	257.049	213.467	216.488	254.028
80.8	180.616	207.375	203.387	204.661	206.101		75.93	271.871	273.479	184.688	188.116	270.05		76.95	236.662	259.987	213.453	216.526	256.913
80.75	187.097	207.549	203.499	204.787	206.261		75.88	330.712	278.573	184.464	187.959	275.078		76.9	246.335	263.043	213.384	216.512	259.915
80.7	181.893	207.707	203.594	204.897	206.404		75.83	316.585	283.885	184.259	187.821	280.322		76.85	284.675	266.251	213.291	216.474	263.068
80.65	181.407	207.881	203.703	205.02	206.563		75.78	304.713	289.383	184.049	187.682	285.75		76.8	282.665	269.541	213.102	216.342	266.301
80.6	189.316	208.058	203.814	205.146	206.726		75.73	324.817	295.062	183.836	187.542	291.356		76.75	264.806	273.016	212.917	216.215	269.718
80.55	225.444	208.215	203.904	205.251	206.868		75.68	313.508	300.92	183.629	187.41	297.139		76.7	254.975	276.718	212.776	216.135	273.359
80.5	200.126	208.276	203.895	205.257	206.914		75.63	338.031	306.936	183.418	187.278	303.076		76.65	256.69	280.625	212.66	216.081	277.204
80.45	226.585	208.408	203.955	205.333	207.03		75.58	338.502	313.108	183.216	187.157	309.167		76.6	270.842	284.709	212.539	216.024	281.224
80.4	224.354	208.47	203.944	205.338	207.076		75.53	294.892	319.414	183.013	187.039	315.388		76.55	265.056	288.935	212.382	215.933	285.384
80.35	224.388	208.54	203.938	205.348	207.13		75.48	268.771	325.825	182.797	186.911	321.71		76.5	304.875	293.352	212.24	215.859	289.733
80.3	233.379	208.613	203.932	205.359	207.186		75.43	344.596	332.326	182.573	186.78	328.12		76.45	290.431	297.839	211.996	215.686	294.149
80.25	180.519	208.663	203.902	205.345	207.219		75.38	323.569	338.929	182.373	186.675	334.627		76.4	344.708	302.526	211.789	215.551	298.764
80.2	196.653	208.859	204.015	205.476	207.399		75.33	336.408	345.585	182.166	186.569	341.181		76.35	334.65	307.236	211.445	215.282	303.399
80.15	217.119	209.015	204.085	205.563	207.537		75.28	322.156	352.278	181.963	186.472	347.768		76.3	305.625	312.12	211.125	215.04	308.205
80.1	210.817	209.118	204.1	205.595	207.623		75.23	321.383	358.978	181.756	186.377	354.357		76.25	318.985	317.218	210.877	214.873	313.221
80.05	251.65	209.242	204.132	205.645	207.728		75.18	394.198	365.663	181.548	186.287	360.924		76.2	336.521	322.411	210.595	214.675	318.331
80	251.438	209.257	204.052	205.583	207.725		75.13	388.206	372.326	181.363	186.227	367.463		76.15	308.904	327.676	210.268	214.435	323.508
79.95	216.598	209.276	203.972	205.523	207.726		75.08	385.642	378.917	181.176	186.172	373.921		76.1	331.735	333.114	210.009	214.268	328.855
79.9	238.619	209.394	203.988	205.557	207.825		75.03	368.617	385.405	180.989	186.124	380.269		76.05	319.667	338.582	209.693	214.047	334.228
79.85	220.64	209.457	203.944	205.532	207.868		74.98	313.762	391.756	180.796	186.081	386.471		76	341.313	344.151	209.406	213.86	339.698
79.8	225.548	209.572	203.948	205.556	207.964		74.93	366.806	397.927	180.586	186.031	392.483		75.95	351.642	349.72	209.064	213.622	345.162
79.75	209.04	209.68	203.939	205.567	208.052		74.88	366.6	403.917	180.393	186.008	398.303		75.9	343.19	355.295	208.696	213.363	350.627
79.7	191.745	209.838	203.975	205.624	208.189		74.83	393.015	409.68	180.2	185.998	403.882		75.85	384.36	360.905	208.347	213.13	356.122
79.65	200.058	210.049	204.059	205.728	208.38		74.78	360.958	415.187	180.015	186.01	409.192		75.8	409.073	366.402	207.894	212.798	361.498
79.6	216.054	210.244	204.119	205.81	208.554		74.73	351.025	420.391	179.82	186.027	414.184		75.75	387.19	371.806	207.378	212.411	366.773
79.55	217.883	210.403	204.137	205.849	208.691		74.68	357.794	425.264	179.622	186.058	418.829		75.7	380.225	377.209	206.915	212.084	372.04
79.5	207.09	210.565	204.149	205.883	208.831		74.63	376.775	429.781	179.427	186.11	423.098		75.65	392.377	382.547	206.469	211.783	377.233
79.45	234.227	210.765	204.191	205.947	209.008		74.58	400.06	433.916	179.237	186.188	426.965		75.6	332.421	387.748	205.991	211.459	382.28
79.4	212.331	210.9	204.159	205.938	209.121		74.53	393.673	437.642	179.054	186.297	430.399		75.55	374.952	392.966	205.663	211.295	387.333
79.35	175.405	211.106	204.187	205.989	209.304		74.48	392.204	440.924	178.87	186.429	433.364		75.5	376.367	397.916	205.227	211.035	392.108
79.3	203.88	211.424	204.316	206.142	209.599		74.43	415.975	443.741	178.685	186.589	435.837		75.45	388.835	402.674	204.786	210.783	396.677
79.25	215.752	211.678	204.367	206.217	209.828		74.38	444.342	446.082	178.507	186.787	437.802		75.4	373.854	407.183	204.313	210.513	400.983
79.2	229.408	211.914	204.386	206.261	210.039		74.33	485.45	447.934	178.338	187.028	439.245		75.35	397.319	411.486	203.876	210.294	405.068
79.15	226.55	212.128	204.367	206.267	210.228		74.28	416.871	449.289	178.182	187.318	440.153		75.3	400.656	415.457	203.379	210.034	408.803
79.1	195.37	212.368	204.357	206.282	210.442		74.23	446.679	450.11	178.005	187.629	440.485		75.25	414.675	419.122	202.873	209.782	412.213
79.05	209.469	212.711	204.431	206.383	210.759		74.18	421.548	450.425	177.837	187.994	440.267		75.2	424.929	422.427	202.33	209.516	415.242
79	201.783	213.037	204.468	206.446	211.058		74.13	391.227	450.222	177.661	188.401	439.482		75.15	373.352	425.358	201.76	209.245	417.872
78.95	172.125	213.407	204.525	206.531	211.401		74.08	412.306	449.51	177.476	188.852	438.133		75.1	426.692	428.049	201.318	209.129	420.237
78.9	204.584	213.884	204.663	206.697	211.85		74.03	419.26	448.318	177.298	189.369	436.247		75.05	457.231	430.216	200.74	208.907	422.05
78.85	191.556	214.3	204.714	206.775	212.238		73.98	424.9	446.664	177.121	189.951	433.834		75	433.198	431.901	200.085	208.638	423.348
78.8	202.079	214.783	204.799	206.89	212.692		73.93	491.065	444.57	176.947	190.605	430.912		74.95	395.548	433.226	199.488	208.462	424.252
78.75	229.19	215.271	204.857	206.977	213.15		73.88	450.546	442.083	176.793	191.354	427.523		74.9	450.965	434.218	198.985	208.418	424.784
78.7	189.055	215.721	204.84	206.991	213.571		73.83	469.04	439.203	176.626	192.171	423.658		74.85	461.817	434.637	198.341	208.276	424.702
78.65	202.381	216.321	204.934	207.115	214.14		73.78	496.956	435.981	176.466	193.081	419.366		74.8	416.546	434.594	197.667	208.151	424.111
78.6	228.844	216.929	204.99	207.203	214.717		73.73	454.838	432.459	176.313	194.095	414.678		74.75	432.773	434.235	197.107	208.188	423.153
78.55	226.044	217.513	204.975	207.22	215.268		73.68	447.952	428.653	176.148	195.195	409.606		74.7	386.66	433.411	196.504	208.238	421.676
78.5	222.688	218.156	204.968	207.246	215.878		73.63	455.421	424.616	175.981	196.402	404.195		74.65	379.917	432.294	196.015	208.463	419.846
78.45	207.549	218.864	204.97	207.281	216.553		73.58	481.742	420.391	175.816	197.726	398.482		74.6	409.483	430.8	195.542	208.769	417.573
78.4	219.704	219.675	205.012	207.358	217.329		73.53	446.067	416.029	175.66	199.181	392.508		74.55	454.738	428.859	194.994	209.07	414.783
78.35	255.89	220.518	205.022	207.403	218.137		73.48	464.21	411.549	175.492	200.755	386.287		74.5	455.788	426.456	194.33	209.332	411.453
78.3	242.427	221.334	204.934	207.35	218.917		73.43	430.352	407.011	175.33	202.471	379.87		74.45	398.798	423.728	193.662	209.673	407.717
78.25	207.309	222.262	204.881	207.334	219.809		73.38	483.042	402.441	175.158	204.323	373.276		74.4	440.517	420.853	193.136	210.245	403.744
78.2	214.331	223.368	204.925	207.415	220.877		73.33	440.6	397.904	175.002	206.344	366.562		74.35	429.877	417.614	192.503	210.807	399.31
78.15	253.769	224.543	204.949	207.478	222.013		73.28	396.86	393.411	174.833	208.512	359.732		74.3	407.506	414.178	191.896	211.497	394.576
78.1	234.285	225.703	204.866	207.434	223.135		73.23	390.323	388.997	174.651	210.834	352.814		74.25	435.898	410.607	191.343	212.352	389.598
78.05	245.7	227.017	204.835	207.444	224.409		73.18	460.671	384.712	174.466	213.329	345.849		74.2	421.41	406.813	190.718	213.252	384.278
78	236.113	228.406	204.774	207.423	225.756		73.13	407.15	380.613	174.304	216.026	338.891		74.15	427.829	402.939	190.127	214.312	378.754
77.95	220.344	229.933	204.738	207.43	227.241		73.08	426.685	376.694	174.125	218.895	331.924		74.1	365.31	398.969	189.519	215.487	373.001
77.9	241.608	231.622	204.746	207.48	228.887		73.03	440.96	373.009	173.952	221.963	324.998		74.05	410.738	395.115	189.066	216.958	367.223
77.85	238.385	233.378	204.695	207.474	230.599		72.98	414.635	369.584	173.783	225.234	318.134		74	438.79	391.14	188.498	218.463	361.176
77.8	202.086	235.275	204.653	207.477	232.451		72.93	432.46	366.433	173.607	228.701	311.339		73.95	415.742	387.125	187.858	220.051	354.932
77.75	257.167	237.41	204.71	207.58	234.54		72.88	385.177	363.594	173.436	232.379	304.65		73.9	417.215	383.233	187.275	221.86	348.648
77.7	264.827	239.538	204.617	207.535	236.621		72.83	357.698	361.066	173.25	236.254	298.062		73.85	402.36	379.435	186.686	223.835	342.286
77.65	219.154	241.797	204.503	207.469	238.83		72.78	373.721	358.875	173.057	240.331	291.601		73.8	382.931	375.806	186.133	226.024	335.915
77.6	216.388	244.335	204.513	207.529	241.319		72.73	388.552	357.05	172.868	244.627	285.291		73.75	396.927	372.387	185.628	228.446	329.569
77.55	270.704	247.044	204.53	207.597	243.977		72.68	347.792	355.603	172.684	249.14	279.146		73.7	410.556	369.124	185.086	231.024	323.186
77.5	243.515	249.771	204.399	207.519	246.652		72.63	362.4	354.528	172.487	253.852	273.163		73.65	410.838	366.046	184.509	233.764	316.791
77.45	270.1	252.744	204.343	207.516	249.571		72.58	406.892	353.848	172.295	258.777	267.366		73.6	396.86	363.212	183.929	236.705	310.436
77.4	283.494	255.82	204.213	207.442	252.591		72.53	373.919	353.577	172.117	263.919	261.774		73.55	373.19	360.681	183.383	239.888	304.176
77.35	283.665	259.038	204.047	207.332	255.752		72.48	377.013	353.692	171.928	269.251	256.369		73.5	378.777	358.498	182.896	243.342	298.053
77.3	262.408	262.438	203.88	207.224	259.094		72.43	360.992	354.203	171.741	274.776	251.167		73.45	376.244	356.611	182.393	246.995	292.008
77.25	242.183	266.079	203.77	207.174	262.675		72.38	393.683	355.098	171.548	280.479	246.168		73.4	354.892	355.055	181.895	250.871	286.079
77.2	290.833	269.961	203.715	207.181	266.495		72.33	356.856	356.385	171.366	286.365	241.387		73.35	355.023	353.893	181.449	255.018	280.324
77.15	296.325	273.895	203.527	207.056	270.366		72.28	366.712	358.032	171.173	292.4	236.805		73.3	373.025	353.082	181.002	259.381	274.703
77.1	286.625	277.999	203.324	206.919	274.404		72.23	375.802	360.039	170.982	298.586	232.435		73.25	368.646	352.586	180.509	263.916	269.179
77.05	312.4	282.313	203.147	206.809	278.651		72.18	358.44	362.39	170.795	304.907	228.278		73.2	378.879	352.468	180.026	268.676	263.817
77	325.8	286.737	202.898	206.631	283.005		72.13	347.013	365.058	170.602	311.338	224.322		73.15	402.533	352.694	179.515	273.618	258.591
76.95	298.677	291.299	202.613	206.417	287.495		72.08	332.944	368.022	170.406	317.862	220.566		73.1	369.983	353.232	178.944	278.705	253.47
76.9	268.544	296.107	202.401	206.279	292.229		72.03	381.65	371.258	170.205	324.457	217.007		73.05	364.319	354.22	178.453	284.07	248.603
76.85	281.475	301.162	202.27	206.226	297.206		71.98	346.056	374.758	170.02	331.121	213.656		73	373.765	355.587	177.975	289.639	243.923
76.8	257.033	306.338	202.104	206.14	302.302		71.93	382.408	378.467	169.823	337.805	210.485		72.95	380.54	357.286	177.472	295.362	239.397
76.75	314.1	311.73	202.004	206.123	307.611		71.88	348.598	382.376	169.638	344.504	207.51		72.9	406.175	359.314	176.952	301.233	235.032
76.7	315.654	317.102	201.748	205.953	312.897		71.83	404.188	386.431	169.443	351.172	204.702		72.85	407.729	361.61	176.365	307.193	230.782
76.65	320.01	322.596	201.487	205.782	318.301		71.78	364.781	390.623	169.265	357.805	202.082		72.8	361.204	364.218	175.772	313.285	226.706
76.6	327.873	328.19	201.214	205.602	323.802		71.73	345.633	394.887	169.074	364.348	199.613		72.75	346.733	367.242	175.296	319.615	222.923
76.55	307.762	333.861	200.918	205.404	329.375		71.68	409.996	399.192	168.878	370.774	197.296		72.7	362.829	370.579	174.854	326.083	219.351
76.5	324.102	339.668	200.676	205.265	335.08		71.63	437.129	403.522	168.702	377.075	195.148		72.65	416.742	374.128	174.371	332.589	215.91
76.45	352.381	345.494	200.389	205.085	340.799		71.58	413.298	407.827	168.534	383.21	193.15		72.6	414.308	377.769	173.751	339.02	212.501
76.4	378.083	351.29	200.024	204.833	346.482		71.53	373.665	412.048	168.358	389.126	191.28		72.55	383.317	381.615	173.136	345.489	209.261
76.35	398.619	357.04	199.588	204.515	352.113		71.48	387.758	416.14	168.171	394.787	189.524		72.5	359.281	385.707	172.597	352.046	206.257
76.3	362.673	362.739	199.095	204.147	357.688		71.43	389.706	420.077	167.988	400.173	187.893		72.45	342.925	389.996	172.117	358.646	203.468
76.25	376.048	368.518	198.699	203.883	363.334		71.38	397.935	423.812	167.805	405.244	186.374		72.4	418.365	394.428	171.677	365.238	200.867
76.2	394.506	374.218	198.264	203.589	368.894		71.33	407.896	427.308	167.626	409.97	184.963		72.35	395.163	398.736	171.046	371.564	198.218
76.15	383.594	379.802	197.779	203.252	374.329		71.28	421.438	430.521	167.449	414.317	183.653		72.3	398.094	403.13	170.472	377.838	195.763
76.1	372.65	385.324	197.322	202.953	379.692		71.23	446.752	433.417	167.276	418.254	182.439		72.25	407.019	407.506	169.889	383.965	193.43
76.05	351.906	390.757	196.893	202.694	384.956		71.18	468.565	435.96	167.112	421.754	181.318		72.2	470.058	411.809	169.282	389.893	191.198
76	383.577	396.103	196.52	202.502	390.12		71.13	455.938	438.116	166.953	424.787	180.283		72.15	433.344	415.861	168.515	395.453	188.923
75.95	417.852	401.189	196.059	202.236	395.012		71.08	411.854	439.842	166.792	427.317	179.316		72.1	420.915	419.872	167.839	400.86	186.851
75.9	425.744	405.981	195.504	201.889	399.596		71.03	424.631	441.101	166.616	429.313	178.404		72.05	378.248	423.738	167.192	406.017	184.913
75.85	384.171	410.523	194.925	201.536	403.913		70.98	401.677	441.886	166.445	430.774	177.557		72	438.156	427.495	166.651	410.966	183.18
75.8	394.177	414.922	194.459	201.311	408.07		70.93	457.831	442.169	166.267	431.675	176.761		71.95	435.2	430.843	165.957	415.413	181.388
75.75	416.565	419.011	193.964	201.078	411.896		70.88	414.86	441.958	166.106	432.03	176.034		71.9	455.002	433.899	165.27	419.48	179.688
75.7	394.165	422.728	193.406	200.804	415.33		70.83	438.308	441.215	165.932	431.805	175.342		71.85	470.321	436.566	164.531	423.078	178.018
75.65	435.34	426.171	192.908	200.614	418.466		70.78	461.769	439.956	165.765	431.02	174.701		71.8	486.523	438.818	163.751	426.186	176.383
75.6	409.992	429.143	192.297	200.336	421.104		70.73	458.025	438.183	165.605	429.682	174.107		71.75	452.363	440.618	162.929	428.772	174.775
75.55	448.115	431.805	191.752	200.155	423.402		70.68	420.408	435.894	165.444	427.791	173.548		71.7	458.59	442.061	162.19	430.935	173.316
75.5	405.223	433.963	191.102	199.9	425.166		70.63	441.946	433.091	165.272	425.352	173.011		71.65	425.425	443.017	161.434	432.551	171.899
75.45	423.694	435.823	190.568	199.796	426.596		70.58	432.788	429.807	165.106	422.403	172.51		71.6	427.656	443.56	160.76	433.7	170.619
75.4	419.556	437.206	189.982	199.678	427.51		70.53	452.252	426.053	164.938	418.957	172.034		71.55	414.446	443.581	160.078	434.276	169.383
75.35	412.658	438.163	189.405	199.612	427.956		70.48	452.456	421.86	164.776	415.048	171.588		71.5	425.546	443.105	159.428	434.308	168.225
75.3	433.365	438.699	188.846	199.61	427.935		70.43	505.406	417.251	164.613	410.699	171.165		71.45	431.529	442.06	158.748	433.728	167.081
75.25	443.379	438.738	188.228	199.6	427.367		70.38	511.748	412.269	164.467	405.959	170.778		71.4	396.948	440.456	158.052	432.549	165.958
75.2	472.133	438.312	187.582	199.615	426.279		70.33	441.146	406.931	164.323	400.844	170.411		71.35	457.183	438.394	157.44	430.877	164.957
75.15	440.092	437.38	186.855	199.611	424.624		70.28	426.45	401.247	164.158	395.365	170.039		71.3	433.419	435.642	156.676	428.483	163.835
75.1	430.088	436.119	186.214	199.757	422.576		70.23	452.458	395.263	163.988	389.574	169.677		71.25	406.602	432.422	155.97	425.591	162.801
75.05	423.231	434.487	185.598	199.998	420.087		70.18	425.529	389.029	163.826	383.517	169.337		71.2	470.081	428.758	155.329	422.227	161.859
75	441.917	432.496	185	200.333	417.162		70.13	441.152	382.56	163.655	377.215	169		71.15	411.392	424.443	154.526	418.188	160.781
74.95	442.802	430.101	184.348	200.697	413.752		70.08	431.473	375.903	163.49	370.713	168.68		71.1	385.471	419.806	153.87	413.806	159.87
74.9	418.779	427.378	183.693	201.145	409.925		70.03	442.085	369.083	163.322	364.039	168.366		71.05	384.298	414.793	153.277	409.027	159.043
74.85	423.358	424.425	183.101	201.752	405.774		69.98	418.098	362.137	163.157	357.23	168.064		71	422.406	409.37	152.686	403.82	158.236
74.8	445.746	421.197	182.495	202.446	401.245		69.93	352.835	355.086	162.985	350.308	167.763		70.95	365.738	403.47	151.997	398.12	157.347
74.75	424.944	417.678	181.827	203.187	396.318		69.88	406.829	347.949	162.793	343.293	167.449		70.9	380.858	397.365	151.449	392.199	156.615
74.7	411.567	414.023	181.213	204.097	391.139		69.83	394.333	340.789	162.617	336.248	167.158		70.85	415.735	390.905	150.862	385.911	155.856
74.65	430.788	410.248	180.634	205.166	385.716		69.78	341.577	333.616	162.438	329.184	166.87		70.8	426.223	384.078	150.185	379.243	155.02
74.6	416.837	406.3	180.002	206.31	379.991		69.73	327.61	326.44	162.242	322.112	166.571		70.75	346.471	376.978	149.48	372.291	154.167
74.55	403.265	402.306	179.405	207.63	374.082		69.68	317.046	319.299	162.043	315.07	166.272		70.7	354.369	369.865	148.975	365.317	153.523
74.5	417.758	398.303	178.844	209.13	368.017		69.63	322.171	312.219	161.84	308.084	165.975		70.65	376.921	362.556	148.448	358.137	152.866
74.45	361.84	394.252	178.242	210.742	361.751		69.58	313.94	305.223	161.639	301.178	165.684		70.6	362.069	355.044	147.863	350.747	152.159
74.4	361.833	390.378	177.791	212.666	355.503		69.53	290.55	298.33	161.435	294.371	165.394		70.55	405.002	347.458	147.313	343.276	151.496
74.35	357.121	386.565	177.339	214.756	349.148		69.48	259.45	291.55	161.225	287.674	165.1		70.5	368.525	339.681	146.655	335.607	150.729
74.3	410.269	382.86	176.898	217.032	342.725		69.43	232.24	284.899	161.005	281.103	164.8		70.45	363.91	331.944	146.087	327.972	150.059
74.25	438.948	379.136	176.311	219.344	336.103		69.38	273.4	278.393	160.776	274.674	164.495		70.4	322.808	324.197	145.528	320.322	149.404
74.2	359.206	375.491	175.644	221.763	329.372		69.33	259.396	272.065	160.561	268.42	164.206		70.35	320.758	316.557	145.072	312.773	148.856
74.15	394.244	372.25	175.193	224.592	322.851		69.28	269.45	265.911	160.341	262.338	163.915		70.3	320.079	308.953	144.62	305.256	148.317
74.1	391.706	369.128	174.645	227.523	316.25		69.23	234.558	259.947	160.124	256.443	163.629		70.25	308.733	301.404	144.168	297.791	147.782
74.05	387.635	366.253	174.102	230.663	309.692		69.18	209.54	254.168	159.897	250.73	163.335		70.2	298.569	293.961	143.744	290.427	147.278
74	358.29	363.651	173.57	234.022	303.199		69.13	186.229	248.584	159.662	245.211	163.035		70.15	292.594	286.642	143.345	283.184	146.802
73.95	329.11	361.413	173.115	237.669	296.86		69.08	238.254	243.199	159.42	239.889	162.731		70.1	274.944	279.454	142.959	276.07	146.344
73.9	365.465	359.559	172.739	241.609	290.689		69.03	203.886	238.042	159.194	234.793	162.444		70.05	248.754	272.447	142.617	269.132	145.931
73.85	379.6	357.925	172.263	245.663	284.526		68.98	170.41	233.087	158.958	229.897	162.148		70	263.131	265.654	142.34	262.408	145.587
73.8	409.052	356.586	171.748	249.892	278.442		68.93	153.751	228.337	158.711	225.204	161.845		69.95	257.875	258.991	142.026	255.809	145.208
73.75	359.406	355.513	171.15	254.254	272.408		68.88	176.428	223.797	158.46	220.719	161.537		69.9	284.452	252.518	141.724	249.399	144.843
73.7	374.921	354.928	170.686	258.962	266.653		68.83	195.821	219.476	158.215	216.452	161.238		69.85	252.231	246.165	141.355	243.107	144.413
73.65	410.031	354.662	170.179	263.835	261.005		68.78	188.338	215.372	157.977	212.402	160.947		69.8	255.669	240.091	141.066	237.091	144.066
73.6	372.688	354.663	169.574	268.814	255.423		68.73	179.522	211.474	157.736	208.555	160.655		69.75	221.013	234.211	140.767	231.268	143.711
73.55	378.098	355.13	169.069	274.092	250.108		68.68	180.644	207.777	157.493	204.907	160.362		69.7	201.705	228.628	140.555	225.74	143.444
73.5	361.202	355.945	168.549	279.544	244.95		68.63	185.427	204.279	157.25	201.459	160.07		69.65	191.423	223.31	140.391	220.475	143.227
73.45	355.033	357.163	168.073	285.22	240.016		68.58	154.612	200.977	157.008	198.204	159.781		69.6	212.942	218.234	140.253	215.45	143.036
73.4	380.49	358.747	167.613	291.083	235.277		68.53	201.04	197.853	156.758	195.126	159.484		69.55	201.353	213.323	140.06	210.59	142.793
73.35	367.483	360.601	167.082	297.031	230.651		68.48	172.187	194.924	156.521	192.242	159.203		69.5	199.149	208.661	139.896	205.977	142.58
73.3	383.381	362.816	166.585	303.158	226.243		68.43	158.447	192.161	156.276	189.523	158.914		69.45	198.571	204.224	139.737	201.587	142.374
73.25	340.254	365.298	166.043	309.368	221.974		68.38	156.172	189.561	156.027	186.966	158.621		69.4	209.794	200.005	139.579	197.414	142.17
73.2	372.44	368.189	165.617	315.803	218.004		68.33	163.924	187.12	155.777	184.567	158.33		69.35	185.947	195.972	139.392	193.426	141.938
73.15	310.919	371.264	165.103	322.241	214.126		68.28	162.512	184.835	155.529	182.323	158.041		69.3	186.831	192.209	139.265	189.707	141.767
73.1	364.702	374.753	164.755	328.914	210.593		68.23	181.77	182.693	155.281	180.221	157.754		69.25	202.098	188.65	139.135	186.19	141.595
73.05	446.352	378.318	164.259	335.49	207.087		68.18	171.971	180.695	155.039	178.262	157.473		69.2	181.724	185.253	138.967	182.835	141.385
73	398.544	381.854	163.539	341.865	203.528		68.13	169.86	178.823	154.794	176.428	157.19		69.15	133.398	182.103	138.849	179.725	141.227
72.95	370.369	385.683	162.947	348.366	200.264		68.08	162.812	177.073	154.549	174.715	156.907		69.1	160.326	179.262	138.853	176.923	141.191
72.9	351.585	389.721	162.431	354.915	197.238		68.03	149.056	175.435	154.302	173.114	156.623		69.05	174.108	176.535	138.789	174.235	141.089
72.85	411.819	393.909	161.965	361.456	194.417		67.98	142.468	173.901	154.05	171.615	156.336		69	149.37	173.948	138.69	171.686	140.952
72.8	358.579	397.995	161.333	367.747	191.582		67.93	157.4	172.465	153.797	170.213	156.048		68.95	132.842	171.591	138.653	169.365	140.879
72.75	399.358	402.253	160.845	374.063	189.034		67.88	126.699	171.127	153.548	168.91	155.765		68.9	156.339	169.435	138.657	167.245	140.848
72.7	404.019	406.386	160.244	380.118	186.512		67.83	135.451	169.867	153.289	167.682	155.474		68.85	154.708	167.371	138.603	165.216	140.758
72.65	429.004	410.457	159.628	385.976	184.109		67.78	152.713	168.69	153.034	166.538	155.186		68.8	146.963	165.456	138.552	163.335	140.674
72.6	425.852	414.366	158.943	391.548	181.761		67.73	136.139	167.593	152.784	165.473	154.904		68.75	127.211	163.697	138.521	161.608	140.609
72.55	383.656	418.153	158.264	396.878	179.539		67.68	157.174	166.56	152.529	164.471	154.618		68.7	144.84	162.115	138.54	160.059	140.595
72.5	411.787	421.881	157.699	402.037	177.543		67.63	145.285	165.597	152.28	163.538	154.339		68.65	173.842	160.611	138.514	158.586	140.538
72.45	423.196	425.318	157.056	406.798	175.575		67.58	160.717	164.689	152.028	162.66	154.057		68.6	136.356	159.146	138.415	157.153	140.408
72.4	440.098	428.47	156.379	411.175	173.675		67.53	147.572	163.839	151.781	161.839	153.78		68.55	136.885	157.882	138.41	155.919	140.373
72.35	407.875	431.282	155.655	415.116	171.821		67.48	155.256	163.035	151.53	161.063	153.501		68.5	165.401	156.716	138.404	154.782	140.337
72.3	458.756	433.85	155.016	418.726	170.14		67.43	146.341	162.277	151.281	160.334	153.224		68.45	159.033	155.57	138.326	153.666	140.23
72.25	402.908	435.912	154.237	421.747	168.401		67.38	131.781	161.558	151.029	159.642	152.945		68.4	159.14	154.525	138.264	152.65	140.14
72.2	426.91	437.723	153.608	424.442	166.89		67.33	137.094	160.873	150.773	158.983	152.662		68.35	145.573	153.56	138.201	151.712	140.049
72.15	441.188	439.037	152.912	426.567	165.382		67.28	150.143	160.222	150.519	158.359	152.382		68.3	147.601	152.702	138.173	150.881	139.994
72.1	456.144	439.851	152.175	428.127	163.899		67.23	131.901	159.607	150.269	157.77	152.106		68.25	141.443	151.906	138.139	150.112	139.934
72.05	469.404	440.14	151.396	429.101	162.435		67.18	150.75	159.014	150.013	157.202	151.826		68.2	134.742	151.189	138.121	149.42	139.889
72	480.238	439.891	150.578	429.48	160.989		67.13	133.28	158.453	149.763	156.665	151.551		68.15	140.27	150.545	138.119	148.802	139.862
71.95	469.065	439.094	149.728	429.26	159.562		67.08	134.177	157.909	149.508	156.146	151.272		68.1	150.014	149.94	138.104	148.222	139.822
71.9	456.504	437.801	148.906	428.495	158.212		67.03	160.458	157.387	149.254	155.647	150.994		68.05	149.915	149.359	138.064	147.665	139.758
71.85	428.323	436.01	148.117	427.189	156.938		66.98	127.848	156.891	149.007	155.175	150.724		68	153.138	148.822	138.024	147.152	139.694
71.8	426.181	433.766	147.402	425.389	155.779		66.93	138.061	156.403	148.751	154.709	150.445		67.95	137.453	148.316	137.976	146.67	139.623
71.75	408.327	431.002	146.691	423.033	154.66		66.88	173.792	155.933	148.498	154.262	150.169		67.9	163.41	147.887	137.967	146.263	139.591
71.7	417.94	427.774	146.027	420.179	153.622		66.83	169.807	155.488	148.255	153.839	149.905		67.85	135.38	147.425	137.893	145.824	139.495
71.65	434.513	424.019	145.335	416.767	152.586		66.78	132.266	155.055	148.012	153.427	149.64		67.8	131.737	147.064	137.89	145.484	139.469
71.6	394.215	419.738	144.595	412.802	151.531		66.73	150.033	154.622	147.757	153.014	149.364		67.75	139.125	146.739	137.895	145.181	139.453
71.55	414.779	415.109	143.964	408.463	150.609		66.68	171.014	154.204	147.508	152.618	149.094		67.7	141.229	146.421	137.882	144.884	139.419
71.5	404.613	409.99	143.275	403.612	149.653		66.63	137.372	153.803	147.265	152.236	148.831		67.65	133.666	146.119	137.864	144.603	139.38
71.45	390.194	404.495	142.611	398.363	148.743		66.58	130.52	153.399	147.012	151.852	148.558		67.6	142.451	145.857	137.864	144.362	139.36
71.4	432.765	398.662	141.986	392.758	147.89		66.53	156.969	153.001	146.757	151.474	148.284		67.55	152.219	145.592	137.843	144.116	139.319
71.35	420.121	392.37	141.242	386.677	146.935		66.48	149.072	152.619	146.51	151.111	148.018		67.5	146.848	145.318	137.796	143.862	139.253
71.3	456.438	385.8	140.531	380.302	146.029		66.43	124.509	152.24	146.261	150.751	147.75		67.45	154.845	145.073	137.764	143.635	139.201
71.25	328.383	378.852	139.718	373.535	145.036		66.38	166.768	151.86	146.004	150.389	147.475		67.4	140.341	144.821	137.711	143.402	139.13
71.2	344.146	372.008	139.253	366.859	144.402		66.33	145.772	151.498	145.761	150.045	147.213		67.35	141.304	144.618	137.694	143.217	139.095
71.15	425.085	364.907	138.744	359.916	143.736		66.28	129.915	151.135	145.511	149.7	146.945		67.3	161.474	144.423	137.675	143.041	139.057
71.1	391.029	357.407	138.012	352.562	142.857		66.23	137.757	150.771	145.256	149.354	146.673		67.25	144.53	144.188	137.605	142.823	138.97
71.05	354.531	349.851	137.372	345.144	142.079		66.18	164.234	150.414	145.003	149.014	146.404		67.2	155.754	144.004	137.578	142.656	138.925
71	392.688	342.278	136.829	337.699	141.408		66.13	137.595	150.069	144.759	148.686	146.143		67.15	147.842	143.8	137.522	142.47	138.852
70.95	340.067	334.515	136.181	330.058	140.638		66.08	138.871	149.72	144.507	148.353	145.874		67.1	118.383	143.624	137.486	142.31	138.8
70.9	343.358	326.838	135.674	322.495	140.017		66.03	124.867	149.374	144.255	148.023	145.606		67.05	105.508	143.528	137.524	142.231	138.821
70.85	311.012	319.123	135.157	314.889	139.392		65.98	151.13	149.027	144	147.692	145.334		67	113.404	143.471	137.595	142.19	138.876
70.8	272.683	311.494	134.727	307.362	138.86		65.93	142.685	148.691	143.752	147.372	145.071		66.95	138.625	143.4	137.645	142.134	138.911
70.75	277.088	303.993	134.401	299.958	138.436		65.88	117.781	148.355	143.501	147.052	144.805		66.9	139.463	143.271	137.633	142.021	138.883
70.7	306.579	296.527	134.061	292.585	138.004		65.83	141.555	148.015	143.244	146.726	144.532		66.85	126.409	143.144	137.618	141.91	138.853
70.65	270.902	289.05	133.64	285.196	137.494		65.78	138.784	147.684	142.993	146.41	144.267		66.8	115.382	143.055	137.637	141.835	138.857
70.6	265.163	281.761	133.316	277.991	137.085		65.73	159.359	147.354	142.742	146.095	144.001		66.75	124.1	142.998	137.683	141.793	138.888
70.55	260.177	274.596	133.006	270.907	136.695		65.68	175.449	147.033	142.497	145.789	143.741		66.7	143.889	142.922	137.707	141.732	138.898
70.5	256.567	267.571	132.709	263.959	136.32		65.63	153.525	146.72	142.257	145.489	143.487		66.65	137.61	142.801	137.681	141.624	138.858
70.45	301.021	260.699	132.421	257.162	135.958		65.58	150.007	146.401	142.01	145.184	143.227		66.6	106.601	142.698	137.671	141.535	138.834
70.4	284.365	253.862	132.01	250.397	135.476		65.53	122.024	146.083	141.763	144.88	142.966		66.55	120.883	142.676	137.74	141.527	138.889
70.35	273.742	247.241	131.645	243.844	135.042		65.48	128.356	145.759	141.507	144.569	142.696		66.5	104.845	142.622	137.772	141.486	138.908
70.3	256.408	240.828	131.307	237.497	134.637		65.43	110.829	145.438	141.253	144.262	142.429		66.45	125.424	142.61	137.845	141.488	138.967
70.25	214.875	234.651	131.015	231.385	134.282		65.38	122.207	145.114	140.993	143.951	142.157		66.4	144.159	142.55	137.866	141.44	138.976
70.2	181.289	228.787	130.836	225.583	134.041		65.33	131.137	144.795	140.738	143.644	141.888		66.35	115.785	142.445	137.84	141.348	138.937
70.15	216.821	223.218	130.749	220.073	133.893		65.28	117.654	144.48	140.485	143.342	141.623		66.3	121.827	142.413	137.886	141.329	138.97
70.1	211.598	217.762	130.564	214.676	133.65		65.23	159.829	144.163	140.228	143.037	141.353		66.25	136.163	142.368	137.916	141.296	138.988
70.05	214.308	212.532	130.393	209.502	133.422		65.18	154.882	143.86	139.984	142.746	141.097		66.2	118.927	142.29	137.911	141.23	138.97
70	194.672	207.51	130.213	204.535	133.188		65.13	157.101	143.557	139.738	142.455	140.84		66.15	123.505	142.256	137.948	141.208	138.996
69.95	202.145	202.759	130.088	199.837	133.009		65.08	133.956	143.256	139.494	142.166	140.583		66.1	145.98	142.213	137.975	141.177	139.011
69.9	174.047	198.202	129.941	195.332	132.811		65.03	122.205	142.949	139.242	141.871	140.32		66.05	153.844	142.116	137.945	141.091	138.969
69.85	194.549	193.938	129.87	191.118	132.69		64.98	128.218	142.64	138.987	141.573	140.053		66	131.753	142	137.895	140.987	138.908
69.8	165.591	189.83	129.744	187.059	132.515		64.93	118.627	142.334	138.733	141.278	139.789		65.95	151.091	141.941	137.9	140.939	138.902
69.75	189.994	186.011	129.696	183.287	132.42		64.88	139.335	142.026	138.477	140.982	139.522		65.9	150.221	141.835	137.857	140.844	138.848
69.7	198.171	182.331	129.581	179.654	132.259		64.83	129.555	141.726	138.227	140.693	139.261		65.85	129.583	141.733	137.816	140.753	138.796
69.65	191.002	178.829	129.444	176.197	132.076		64.78	124.035	141.424	137.975	140.401	138.998		65.8	151.966	141.684	137.827	140.714	138.796
69.6	172.01	175.543	129.326	172.955	131.914		64.73	117.639	141.122	137.721	140.109	138.733		65.75	133.526	141.58	137.781	140.621	138.74
69.55	163.34	172.499	129.26	169.953	131.805		64.68	101.909	140.818	137.464	139.816	138.466		65.7	139.052	141.524	137.782	140.575	138.731
69.5	183.878	169.661	129.217	167.158	131.72		64.63	119.426	140.511	137.204	139.52	138.195		65.65	119.034	141.455	137.768	140.516	138.707
69.45	184.188	166.945	129.118	164.482	131.58		64.58	125.475	140.211	136.948	139.229	137.93		65.6	144.373	141.438	137.806	140.509	138.734
69.4	150.556	164.398	129.017	161.975	131.44		64.53	155.134	139.913	136.695	138.941	137.666		65.55	117.617	141.358	137.779	140.439	138.698
69.35	160.106	162.105	129.008	159.721	131.393		64.48	123.095	139.625	136.45	138.663	137.412		65.5	163.398	141.347	137.82	140.437	138.729
69.3	143.075	159.941	128.974	157.595	131.32		64.43	126.092	139.328	136.196	138.376	137.149		65.45	165.597	141.222	137.745	140.322	138.645
69.25	184.481	157.972	128.985	155.662	131.294		64.38	142.67	139.034	135.943	138.091	136.886		65.4	132.563	141.092	137.665	140.201	138.556
69.2	165.248	156.03	128.883	153.756	131.157		64.33	136.351	138.745	135.695	137.812	136.629		65.35	141.834	141.046	137.668	140.165	138.55
69.15	164.971	154.272	128.834	152.034	131.072		64.28	124.937	138.455	135.445	137.531	136.37		65.3	155.159	140.978	137.648	140.106	138.52
69.1	151.316	152.641	128.786	150.438	130.989		64.23	144.616	138.163	135.192	137.248	136.107		65.25	123.088	140.877	137.594	140.014	138.457
69.05	148.406	151.165	128.774	148.995	130.944		64.18	116.931	137.877	134.945	136.971	135.851		65.2	114.42	140.858	137.62	140.004	138.475
69	142.654	149.808	128.77	147.671	130.907		64.13	131.998	137.584	134.69	136.687	135.587		65.15	131.183	140.862	137.668	140.016	138.515
68.95	123.156	148.57	128.783	146.465	130.887		64.08	123.504	137.296	134.439	136.408	135.327		65.1	134.845	140.825	137.675	139.987	138.512
68.9	127.707	147.481	128.848	145.408	130.921		64.03	143.42	137.007	134.185	136.127	135.066		65.05	138.735	140.779	137.672	139.95	138.501
68.85	139.507	146.471	128.901	144.429	130.944		63.98	119.13	136.724	133.938	135.852	134.81		65	133.243	140.724	137.659	139.903	138.48
68.8	136.105	145.513	128.922	143.501	130.934		63.93	124.659	136.435	133.684	135.571	134.547		64.95	129.29	140.684	137.66	139.872	138.473
68.75	136.503	144.642	128.952	142.659	130.935		63.88	111.312	136.148	133.431	135.292	134.286		64.9	136.985	140.655	137.671	139.85	138.476
68.7	158.794	143.842	128.982	141.888	130.936		63.83	139.813	135.857	133.174	135.01	134.021		64.85	118.038	140.607	137.663	139.811	138.46
68.65	146.448	143.048	128.951	141.122	130.876		63.78	120.934	135.576	132.926	134.737	133.765		64.8	123.839	140.608	137.703	139.819	138.492
68.6	154.745	142.349	128.953	140.451	130.851		63.73	109.667	135.29	132.673	134.459	133.504		64.75	140.924	140.595	137.727	139.814	138.509
68.55	122.153	141.684	128.932	139.812	130.803		63.68	113.01	135.002	132.416	134.178	133.239		64.7	125.856	140.54	137.709	139.766	138.483
68.5	106.927	141.159	129.001	139.314	130.845		63.63	98.3779	134.715	132.16	133.899	132.976		64.65	128.372	140.523	137.729	139.757	138.495
68.45	115.92	140.724	129.111	138.905	130.93		63.58	125.846	134.424	131.899	133.615	132.708		64.6	131.584	140.501	137.743	139.742	138.502
68.4	117.371	140.308	129.197	138.514	130.99		63.53	131.419	134.142	131.648	133.341	132.448		64.55	130.521	140.472	137.748	139.72	138.5
68.35	142.7	139.928	129.279	138.159	131.048		63.48	133.76	133.862	131.398	133.069	132.191		64.5	137.138	140.446	137.756	139.701	138.501
68.3	141.613	139.515	129.293	137.771	131.037		63.43	114.456	133.584	131.148	132.798	131.935		64.45	129.155	140.403	137.748	139.666	138.486
68.25	139.36	139.138	129.309	137.418	131.029		63.38	114.259	133.3	130.893	132.521	131.672		64.4	123.984	140.382	137.76	139.651	138.49
68.2	128.229	138.798	129.332	137.101	131.029		63.33	132.747	133.018	130.638	132.245	131.41		64.35	146.711	140.374	137.784	139.65	138.508
68.15	139.085	138.516	129.385	136.842	131.059		63.28	148.502	132.741	130.389	131.976	131.154		64.3	140.744	140.31	137.752	139.593	138.469
68.1	141.764	138.228	129.408	136.577	131.06		63.23	119.449	132.469	130.144	131.711	130.903		64.25	120.775	140.261	137.734	139.551	138.445
68.05	150.886	137.957	129.424	136.327	131.054		63.18	144.284	132.19	129.891	131.438	130.643		64.2	136.679	140.263	137.767	139.559	138.471
68	134.927	137.68	129.416	136.072	131.024		63.13	141.025	131.918	129.645	131.173	130.39		64.15	136.705	140.226	137.76	139.529	138.457
67.95	135.855	137.466	129.451	135.879	131.037		63.08	133.055	131.646	129.399	130.907	130.137		64.1	148.193	140.189	137.752	139.498	138.443
67.9	130.173	137.266	129.483	135.7	131.049		63.03	115.04	131.372	129.15	130.64	129.882		64.05	110.815	140.124	137.716	139.439	138.401
67.85	141.261	137.097	129.532	135.551	131.077		62.98	149.065	131.093	128.896	130.367	129.621		64	146.116	140.153	137.774	139.474	138.452
67.8	118.584	136.911	129.549	135.386	131.075		62.93	142.176	130.824	128.652	130.105	129.371		63.95	138.163	140.094	137.743	139.422	138.415
67.75	119.147	136.8	129.63	135.294	131.136		62.88	145.008	130.555	128.406	129.842	129.119		63.9	129.248	140.055	137.732	139.389	138.398
67.7	116.67	136.699	129.708	135.212	131.195		62.83	128.257	130.286	128.161	129.58	128.868		63.85	121.875	140.04	137.743	139.379	138.403
67.65	137.404	136.615	129.794	135.147	131.262		62.78	97.8277	130.013	127.911	129.312	128.612		63.8	134.794	140.043	137.773	139.389	138.427
67.6	131.269	136.484	129.823	135.034	131.272		62.73	127.99	129.731	127.652	129.037	128.346		63.75	111.046	140.014	137.771	139.366	138.419
67.55	120.75	136.378	129.869	134.946	131.3		62.68	110.16	129.459	127.402	128.77	128.09		63.7	126.802	140.046	137.828	139.403	138.47
67.5	116.724	136.308	129.944	134.895	131.357		62.63	126.994	129.182	127.147	128.499	127.829		63.65	130.345	140.038	137.846	139.401	138.483
67.45	164.684	136.257	130.03	134.861	131.426		62.58	129.689	128.91	126.897	128.233	127.574		63.6	131.942	140.023	137.855	139.391	138.486
67.4	147.347	136.082	129.985	134.703	131.364		62.53	141.234	128.639	126.647	127.968	127.319		63.55	131.754	140.003	137.859	139.377	138.485
67.35	158.236	135.959	129.988	134.597	131.35		62.48	161.965	128.373	126.402	127.707	127.067		63.5	135.468	139.985	137.865	139.364	138.485
67.3	139.309	135.812	129.961	134.467	131.306		62.43	125.867	128.113	126.163	127.453	126.823		63.45	116.662	139.957	137.861	139.342	138.476
67.25	121.975	135.722	129.985	134.393	131.314		62.38	138.151	127.843	125.913	127.188	126.567		63.4	149.393	139.977	137.904	139.368	138.514
67.2	113.68	135.683	130.057	134.37	131.37		62.33	112.288	127.576	125.666	126.927	126.316		63.35	126.763	139.916	137.865	139.311	138.47
67.15	99.44	135.672	130.152	134.375	131.449		62.28	105.297	127.303	125.412	126.659	126.056		63.3	78.8102	139.911	137.883	139.312	138.482
67.1	116.763	135.703	130.286	134.421	131.568		62.23	109.821	127.027	125.156	126.389	125.795		63.25	109.559	140.028	138.022	139.434	138.616
67.05	150.468	135.692	130.373	134.425	131.639		62.18	139.606	126.754	124.901	126.12	125.535		63.2	124.625	140.068	138.083	139.479	138.673
67	123.209	135.591	130.368	134.339	131.62		62.13	123.921	126.489	124.656	125.861	125.284		63.15	158.379	140.071	138.107	139.486	138.692
66.95	122.974	135.569	130.437	134.331	131.675		62.08	141.966	126.221	124.406	125.597	125.029		63.1	156.942	139.989	138.046	139.409	138.626
66.9	147.811	135.55	130.508	134.327	131.731		62.03	151.932	125.958	124.161	125.34	124.779		63.05	143.14	139.911	137.989	139.336	138.563
66.85	144.151	135.466	130.511	134.257	131.719		61.98	147.3	125.698	123.92	125.085	124.532		63	145.612	139.867	137.966	139.298	138.536
66.8	143.625	135.394	130.523	134.199	131.718		61.93	132.26	125.438	123.677	124.83	124.285		62.95	145.809	139.818	137.936	139.253	138.501
66.75	136.773	135.327	130.537	134.146	131.719		61.88	142.136	125.173	123.429	124.57	124.032		62.9	108.823	139.769	137.907	139.208	138.467
66.7	133.357	135.281	130.57	134.113	131.738		61.83	135.62	124.912	123.185	124.313	123.783		62.85	124.454	139.812	137.97	139.257	138.526
66.65	108.758	135.246	130.613	134.091	131.768		61.78	130.474	124.648	122.939	124.055	123.532		62.8	134.342	139.817	137.994	139.266	138.545
66.6	146.672	135.28	130.722	134.138	131.864		61.73	112.652	124.384	122.691	123.795	123.28		62.75	139.503	139.798	137.993	139.251	138.54
66.55	147.848	135.214	130.729	134.085	131.858									62.7	138.572	139.766	137.979	139.224	138.522
66.5	141.106	135.146	130.732	134.029	131.849									62.65	147.484	139.736	137.968	139.198	138.506
66.45	115.635	135.098	130.754	133.994	131.858									62.6	131.018	139.684	137.934	139.151	138.467
66.4	118.456	135.122	130.845	134.029	131.937									62.55	128.822	139.674	137.941	139.145	138.47
66.35	126.868	135.139	130.929	134.059	132.009									62.5	132.338	139.67	137.954	139.145	138.479
66.3	122.537	135.136	130.99	134.067	132.059									62.45	128.697	139.657	137.958	139.136	138.479
66.25	126.36	135.146	131.063	134.089	132.12									62.4	118.199	139.653	137.972	139.137	138.488
66.2	136.422	135.148	131.126	134.102	132.172									62.35	132.121	139.676	138.011	139.164	138.524
66.15	132.622	135.123	131.161	134.089	132.196									62.3	109.141	139.665	138.016	139.156	138.525
66.1	129.941	135.11	131.208	134.087	132.231									62.25	139.531	139.712	138.079	139.207	138.583
66.05	134.38	135.107	131.261	134.094	132.274									62.2	139.461	139.682	138.065	139.181	138.566
66	146.127	135.092	131.303	134.09	132.304									62.15	120.056	139.653	138.052	139.156	138.548
65.95	144.818	135.047	131.312	134.055	132.303									62.1	128.176	139.673	138.087	139.18	138.58
65.9	108.264	135.006	131.325	134.025	132.306									62.05	138.102	139.673	138.102	139.184	138.591
65.85	128.258	135.067	131.438	134.096	132.409
65.8	129.03	135.074	131.497	134.113	132.458
65.75	144.135	135.081	131.554	134.13	132.505
65.7	139.126	135.047	131.569	134.106	132.51
65.65	134.462	135.029	131.599	134.097	132.53
65.6	118.358	135.024	131.641	134.101	132.563
65.55	125.718	135.064	131.727	134.151	132.64
65.5	142.359	135.085	131.793	134.181	132.697
65.45	132.876	135.062	131.815	134.167	132.709
65.4	160.034	135.066	131.862	134.18	132.748
65.35	141.518	134.996	131.835	134.119	132.712
65.3	151.822	134.978	131.858	134.11	132.727
65.25	123.329	134.933	131.854	134.073	132.714
65.2	156.676	134.966	131.927	134.115	132.779
65.15	130.222	134.91	131.91	134.066	132.753
65.1	99.4383	134.926	131.964	134.09	132.799
65.05	95.0885	135.027	132.103	134.2	132.93
65	119.085	135.141	132.254	134.321	133.073
64.95	129.351	135.191	132.34	134.379	133.152
64.9	129.67	135.213	132.398	134.409	133.202
64.85	114.719	135.236	132.456	134.439	133.252
64.8	110.22	135.3	132.554	134.511	133.343
64.75	124.798	135.377	132.665	134.596	133.446
64.7	136.825	135.416	132.736	134.641	133.511
64.65	111.495	135.422	132.775	134.655	133.542
64.6	142.102	135.498	132.883	134.738	133.643
64.55	132.646	135.492	132.908	134.739	133.661
64.5	128.527	135.512	132.959	134.766	133.705
64.45	137.293	135.544	133.021	134.805	133.76
64.4	122.024	135.553	133.059	134.82	133.792
64.35	127.586	135.604	133.139	134.878	133.866
64.3	133.05	135.641	133.205	134.921	133.924
64.25	139.005	135.663	133.255	134.95	133.968
64.2	128.524	135.67	133.289	134.963	133.996
64.15	145.266	135.706	133.352	135.005	134.053
64.1	140.633	135.696	133.37	135.002	134.064
64.05	131.812	135.7	133.4	135.012	134.088
64	139.369	135.729	133.454	135.047	134.137
63.95	135.051	135.738	133.488	135.061	134.165
63.9	124.584	135.758	133.534	135.088	134.204
63.85	125.316	135.808	133.608	135.144	134.273
63.8	138.519	135.857	133.681	135.198	134.34
63.75	146.301	135.87	133.718	135.217	134.371
63.7	117.271	135.863	133.733	135.215	134.381
63.65	128.081	135.935	133.828	135.292	134.471
63.6	141.079	135.978	133.894	135.341	134.531
63.55	143.725	135.986	133.924	135.354	134.556
63.5	115.175	135.988	133.948	135.361	134.574
63.45	127.344	136.067	134.049	135.446	134.67
63.4	100.373	136.114	134.117	135.499	134.733
63.35	123.09	136.236	134.259	135.625	134.87
63.3	116.357	136.296	134.34	135.69	134.946
63.25	115.463	136.375	134.439	135.774	135.04
63.2	114.028	136.457	134.541	135.861	135.137
63.15	134.693	136.543	134.647	135.952	135.238
63.1	134.275	136.574	134.696	135.988	135.283
63.05	118.113	136.606	134.748	136.024	135.329
63	139.364	136.683	134.843	136.106	135.42
62.95	131.52	136.702	134.881	136.13	135.453
62.9	122.804	136.743	134.94	136.176	135.508
62.85	149.677	136.809	135.023	136.245	135.586
62.8	150.007	136.801	135.033	136.242	135.592
62.75	133.508	136.793	135.042	136.239	135.597
62.7	145.482	136.83	135.096	136.28	135.647
62.65	124.796	136.835	135.118	136.289	135.664
62.6	110.754	136.897	135.196	136.355	135.738
62.55	122.577	136.997	135.313	136.46	135.85
62.5	136.714	137.066	135.398	136.533	135.931
62.45	138.941	137.096	135.444	136.567	135.973
62.4	138.85	137.121	135.484	136.596	136.01
62.35	110.83	137.147	135.525	136.626	136.046
62.3	109.698	137.249	135.643	136.732	136.16
62.25	145.013	137.355	135.764	136.842	136.277
62.2	147.868	137.365	135.788	136.856	136.298
62.15	129.455	137.368	135.805	136.862	136.311
62.1	139.975	137.421	135.873	136.919	136.374
62.05	126.687	137.445	135.911	136.947	136.409
62	139.035	137.506	135.987	137.012	136.481
61.95	152.156	137.534	136.028	137.044	136.519
61.9	109.049	137.527	136.034	137.04	136.521
61.85	139.699	137.637	136.158	137.154	136.641

## Sheet: Fig.3g
dark							light							light off
661	2216.58	2282.28	2267.64	2268.68	2281.24		661.73	2263.03	2271.24	2269.33	2270.64	2269.94		661	2294.4	2297.46	2294.05	2294.95	2296.57
660.95	2289.82	2282.18	2267.39	2268.43	2281.14		661.68	2368.26	2271.26	2269.33	2270.65	2269.94		660.95	2349.4	2297.14	2293.7	2294.6	2296.24
660.9	2298.59	2282.08	2267.14	2268.18	2281.04		661.63	2266.18	2270.99	2269.05	2270.38	2269.66		660.9	2342.29	2296.85	2293.37	2294.28	2295.94
660.85	2299.45	2281.99	2266.88	2267.93	2280.94		661.58	2230.56	2271.01	2269.06	2270.4	2269.67		660.85	2257.01	2296.55	2293.04	2293.95	2295.64
660.8	2246.74	2281.89	2266.63	2267.69	2280.84		661.53	2243.85	2271.14	2269.17	2270.53	2269.78		660.8	2300.76	2296.22	2292.68	2293.59	2295.31
660.75	2323.07	2281.81	2266.38	2267.44	2280.75		661.48	2202.99	2271.23	2269.24	2270.61	2269.86		660.75	2408.35	2295.91	2292.33	2293.25	2294.99
660.7	2274.23	2281.72	2266.13	2267.19	2280.65		661.43	2228.49	2271.43	2269.43	2270.81	2270.05		660.7	2239.05	2295.64	2292.03	2292.95	2294.72
660.65	2253.87	2281.64	2265.88	2266.95	2280.56		661.38	2136.85	2271.57	2269.55	2270.94	2270.17		660.65	2283.93	2295.3	2291.66	2292.58	2294.38
660.6	2245.33	2281.56	2265.63	2266.7	2280.48		661.33	2269.92	2271.96	2269.92	2271.33	2270.55		660.6	2299.05	2294.99	2291.3	2292.23	2294.05
660.55	2324.24	2281.48	2265.38	2266.46	2280.4		661.28	2287.07	2271.98	2269.92	2271.35	2270.55		660.55	2219.64	2294.68	2290.95	2291.89	2293.74
660.5	2233.8	2281.4	2265.12	2266.21	2280.32		661.23	2253.66	2271.95	2269.88	2271.31	2270.51		660.5	2266.74	2294.34	2290.58	2291.52	2293.39
660.45	2251.35	2281.34	2264.88	2265.97	2280.24		661.18	2298.92	2272.01	2269.92	2271.37	2270.56		660.45	2278.88	2294.01	2290.22	2291.16	2293.07
660.4	2215.64	2281.27	2264.63	2265.73	2280.17		661.13	2297.15	2271.95	2269.84	2271.31	2270.48		660.4	2191.45	2293.7	2289.86	2290.81	2292.75
660.35	2207.63	2281.21	2264.38	2265.49	2280.11		661.08	2343.03	2271.89	2269.76	2271.24	2270.4		660.35	2250.05	2293.35	2289.47	2290.43	2292.39
660.3	2232.08	2281.16	2264.14	2265.25	2280.04		661.03	2225.49	2271.7	2269.55	2271.05	2270.2		660.3	2206.6	2293.02	2289.11	2290.07	2292.06
660.25	2209.47	2281.1	2263.89	2265.01	2279.98		660.98	2182.54	2271.84	2269.68	2271.19	2270.33		660.25	2214.53	2292.68	2288.73	2289.69	2291.72
660.2	2261.95	2281.05	2263.65	2264.77	2279.93		660.93	2143.02	2272.11	2269.93	2271.46	2270.58		660.2	2234.13	2292.35	2288.35	2289.32	2291.38
660.15	2218.84	2281	2263.4	2264.53	2279.87		660.88	2245.56	2272.49	2270.29	2271.83	2270.94		660.15	2274.64	2292.02	2287.98	2288.95	2291.04
660.1	2258.65	2280.95	2263.15	2264.29	2279.82		660.83	2284.92	2272.58	2270.36	2271.92	2271.01		660.1	2264.31	2291.71	2287.62	2288.6	2290.73
660.05	2191.3	2280.91	2262.9	2264.04	2279.77		660.78	2265.83	2272.55	2270.31	2271.89	2270.98		660.05	2185.25	2291.39	2287.26	2288.25	2290.41
660	2257.27	2280.88	2262.66	2263.81	2279.73		660.73	2206.55	2272.59	2270.33	2271.92	2270.99		660	2287.86	2291.05	2286.87	2287.86	2290.06
659.95	2279.62	2280.84	2262.41	2263.56	2279.69		660.68	2199.58	2272.79	2270.51	2272.12	2271.18		659.95	2221.6	2290.74	2286.52	2287.52	2289.75
659.9	2278.84	2280.8	2262.16	2263.32	2279.65		660.63	2301.91	2273.01	2270.71	2272.34	2271.38		659.9	2255.98	2290.42	2286.15	2287.15	2289.42
659.85	2328.27	2280.77	2261.91	2263.07	2279.61		660.58	2294.27	2272.95	2270.62	2272.27	2271.3		659.85	2254.91	2290.11	2285.78	2286.79	2289.1
659.8	2256.86	2280.74	2261.65	2262.82	2279.57		660.53	2255.48	2272.9	2270.55	2272.22	2271.23		659.8	2274.38	2289.79	2285.42	2286.43	2288.78
659.75	2247.07	2280.72	2261.4	2262.58	2279.54		660.48	2326.45	2272.96	2270.6	2272.28	2271.28		659.75	2241.12	2289.49	2285.07	2286.09	2288.47
659.7	2340.3	2280.7	2261.15	2262.34	2279.52		660.43	2306.04	2272.83	2270.44	2272.14	2271.12		659.7	2224.75	2289.18	2284.7	2285.72	2288.15
659.65	2230.57	2280.68	2260.89	2262.08	2279.49		660.38	2186.33	2272.75	2270.34	2272.06	2271.03		659.65	2270.1	2288.86	2284.33	2285.36	2287.83
659.6	2285.49	2280.67	2260.65	2261.84	2279.47		660.33	2285.31	2273.01	2270.58	2272.32	2271.27		659.6	2336.58	2288.56	2283.97	2285.01	2287.52
659.55	2308.52	2280.66	2260.4	2261.6	2279.46		660.28	2318.63	2272.99	2270.53	2272.3	2271.23		659.55	2253.02	2288.29	2283.64	2284.68	2287.25
659.5	2306.8	2280.66	2260.14	2261.35	2279.45		660.23	2221.56	2272.88	2270.4	2272.18	2271.1		659.5	2281.82	2287.98	2283.28	2284.32	2286.94
659.45	2262.59	2280.65	2259.89	2261.1	2279.44		660.18	2309.36	2273.04	2270.54	2272.34	2271.24		659.45	2255.31	2287.7	2282.93	2283.98	2286.64
659.4	2249.08	2280.66	2259.64	2260.86	2279.44		660.13	2285.59	2272.95	2270.43	2272.25	2271.13		659.4	2406.24	2287.4	2282.57	2283.62	2286.34
659.35	2306.18	2280.67	2259.39	2260.61	2279.45		660.08	2293.66	2272.93	2270.38	2272.23	2271.09		659.35	2365.17	2287.16	2282.27	2283.33	2286.1
659.3	2259.6	2280.69	2259.13	2260.37	2279.45		660.03	2355.63	2272.89	2270.32	2272.18	2271.03		659.3	2289.51	2286.91	2281.95	2283.02	2285.84
659.25	2157.03	2280.71	2258.88	2260.12	2279.47		659.98	2343.93	2272.68	2270.07	2271.96	2270.79		659.25	2315.99	2286.63	2281.6	2282.68	2285.56
659.2	2283.26	2280.75	2258.64	2259.89	2279.5		659.93	2278.87	2272.49	2269.86	2271.77	2270.58		659.2	2353.74	2286.37	2281.27	2282.35	2285.29
659.15	2248.14	2280.78	2258.39	2259.64	2279.52		659.88	2239.4	2272.49	2269.84	2271.77	2270.56		659.15	2290.78	2286.12	2280.95	2282.03	2285.04
659.1	2311.2	2280.82	2258.14	2259.4	2279.55		659.83	2236.51	2272.61	2269.93	2271.88	2270.65		659.1	2341.68	2285.85	2280.6	2281.69	2284.76
659.05	2333.63	2280.86	2257.89	2259.15	2279.59		659.78	2205.18	2272.73	2270.02	2272	2270.75		659.05	2300.68	2285.61	2280.27	2281.37	2284.51
659	2313.76	2280.9	2257.63	2258.9	2279.62		659.73	2338.09	2272.94	2270.2	2272.2	2270.94		659	2331.55	2285.35	2279.93	2281.03	2284.24
658.95	2231.33	2280.95	2257.37	2258.65	2279.66		659.68	2246.98	2272.77	2270.01	2272.03	2270.75		658.95	2308.79	2285.1	2279.6	2280.71	2283.99
658.9	2273.14	2281.01	2257.12	2258.41	2279.72		659.63	2308.15	2272.87	2270.08	2272.12	2270.82		658.9	2281.67	2284.86	2279.26	2280.38	2283.74
658.85	2227.85	2281.08	2256.87	2258.17	2279.78		659.58	2296.29	2272.79	2269.97	2272.04	2270.72		658.85	2294.26	2284.6	2278.91	2280.03	2283.48
658.8	2260.61	2281.15	2256.62	2257.93	2279.85		659.53	2272.76	2272.74	2269.89	2271.99	2270.64		658.8	2254.83	2284.35	2278.57	2279.7	2283.23
658.75	2273.14	2281.23	2256.37	2257.69	2279.92		659.48	2190.23	2272.76	2269.89	2272.01	2270.64		658.75	2223.28	2284.1	2278.21	2279.34	2282.96
658.7	2320.31	2281.32	2256.12	2257.44	2280		659.43	2156.46	2273.02	2270.11	2272.26	2270.87		658.7	2315.13	2283.83	2277.84	2278.98	2282.69
658.65	2262.38	2281.4	2255.87	2257.19	2280.08		659.38	2325.78	2273.37	2270.43	2272.61	2271.2		658.65	2246.25	2283.61	2277.5	2278.65	2282.46
658.6	2233.4	2281.5	2255.61	2256.95	2280.17		659.33	2304.22	2273.25	2270.28	2272.48	2271.04		658.6	2272.42	2283.36	2277.14	2278.29	2282.21
658.55	2314.39	2281.61	2255.37	2256.71	2280.27		659.28	2308.98	2273.18	2270.18	2272.41	2270.95		658.55	2312.89	2283.13	2276.79	2277.95	2281.97
658.5	2273.06	2281.72	2255.11	2256.46	2280.37		659.23	2261.8	2273.11	2270.07	2272.33	2270.84		658.5	2258.62	2282.92	2276.45	2277.62	2281.76
658.45	2274.61	2281.84	2254.86	2256.22	2280.49		659.18	2323.13	2273.16	2270.09	2272.38	2270.87		658.45	2270.07	2282.7	2276.1	2277.27	2281.53
658.4	2251.11	2281.97	2254.61	2255.97	2280.61		659.13	2222.38	2273.05	2269.94	2272.26	2270.73		658.4	2228.36	2282.49	2275.74	2276.92	2281.31
658.35	2207.02	2282.11	2254.36	2255.73	2280.74		659.08	2269.54	2273.22	2270.08	2272.43	2270.87		658.35	2276.67	2282.26	2275.38	2276.56	2281.08
658.3	2257.85	2282.26	2254.11	2255.49	2280.88		659.03	2240.47	2273.25	2270.08	2272.46	2270.87		658.3	2370.63	2282.07	2275.03	2276.22	2280.87
658.25	2302.8	2282.41	2253.86	2255.25	2281.02		658.98	2218.42	2273.37	2270.16	2272.57	2270.96		658.25	2334.09	2281.92	2274.71	2275.91	2280.72
658.2	2299.86	2282.57	2253.61	2255	2281.17		658.93	2309.67	2273.55	2270.31	2272.76	2271.11		658.2	2294.06	2281.76	2274.39	2275.59	2280.55
658.15	2361.48	2282.74	2253.35	2254.76	2281.33		658.88	2378.22	2273.48	2270.2	2272.68	2271		658.15	2208.92	2281.59	2274.05	2275.26	2280.38
658.1	2387.97	2282.91	2253.09	2254.5	2281.49		658.83	2313.85	2273.21	2269.89	2272.4	2270.7		658.1	2319.52	2281.41	2273.67	2274.89	2280.19
658.05	2319.83	2283.08	2252.83	2254.25	2281.66		658.78	2294.9	2273.12	2269.77	2272.31	2270.58		658.05	2208.7	2281.27	2273.34	2274.57	2280.05
658	2289.3	2283.27	2252.57	2254	2281.84		658.73	2247.12	2273.09	2269.7	2272.27	2270.51		658	2356.71	2281.1	2272.96	2274.2	2279.87
657.95	2369.05	2283.48	2252.31	2253.75	2282.04		658.68	2254.14	2273.2	2269.76	2272.37	2270.58		657.95	2222.66	2281.01	2272.64	2273.89	2279.76
657.9	2312.32	2283.68	2252.05	2253.5	2282.24		658.63	2145.85	2273.28	2269.8	2272.45	2270.63		657.9	2193.66	2280.87	2272.28	2273.52	2279.62
657.85	2323.58	2283.91	2251.8	2253.25	2282.45		658.58	2242.64	2273.67	2270.16	2272.84	2270.99		657.85	2302.92	2280.73	2271.89	2273.15	2279.47
657.8	2294.62	2284.14	2251.54	2253	2282.68		658.53	2310.7	2273.8	2270.24	2272.96	2271.07		657.8	2344.48	2280.65	2271.56	2272.82	2279.38
657.75	2215.23	2284.39	2251.28	2252.76	2282.91		658.48	2325.87	2273.72	2270.12	2272.88	2270.96		657.75	2294.95	2280.59	2271.24	2272.51	2279.32
657.7	2320.96	2284.65	2251.04	2252.52	2283.17		658.43	2335.74	2273.61	2269.96	2272.76	2270.81		657.7	2291.98	2280.53	2270.89	2272.17	2279.26
657.65	2291.71	2284.92	2250.78	2252.27	2283.43		658.38	2264.91	2273.47	2269.78	2272.62	2270.62		657.65	2335.52	2280.49	2270.55	2271.84	2279.21
657.6	2236.24	2285.2	2250.53	2252.02	2283.7		658.33	2277.17	2273.53	2269.79	2272.68	2270.64		657.6	2300.98	2280.48	2270.23	2271.52	2279.19
657.55	2245.63	2285.5	2250.28	2251.78	2283.99		658.28	2273.54	2273.55	2269.77	2272.7	2270.63		657.55	2230.52	2280.48	2269.89	2271.19	2279.17
657.5	2267.33	2285.81	2250.03	2251.54	2284.29		658.23	2293.26	2273.59	2269.76	2272.73	2270.62		657.5	2349.38	2280.46	2269.53	2270.83	2279.15
657.45	2138.24	2286.13	2249.78	2251.3	2284.61		658.18	2302.46	2273.58	2269.69	2272.71	2270.56		657.45	2311.77	2280.51	2269.21	2270.52	2279.19
657.4	2180.7	2286.48	2249.54	2251.07	2284.95		658.13	2290.77	2273.53	2269.6	2272.66	2270.47		657.4	2310.03	2280.56	2268.87	2270.2	2279.24
657.35	2307.27	2286.84	2249.3	2250.84	2285.29		658.08	2259.3	2273.53	2269.54	2272.65	2270.42		657.35	2317.01	2280.64	2268.54	2269.87	2279.3
657.3	2332.45	2287.2	2249.04	2250.59	2285.64		658.03	2305.33	2273.61	2269.57	2272.73	2270.45		657.3	2284.38	2280.74	2268.21	2269.55	2279.39
657.25	2257.01	2287.57	2248.78	2250.34	2286		657.98	2293.16	2273.57	2269.47	2272.68	2270.35		657.25	2376.99	2280.84	2267.86	2269.21	2279.49
657.2	2298.54	2287.96	2248.53	2250.1	2286.39		657.93	2428.98	2273.56	2269.4	2272.66	2270.29		657.2	2353.11	2281.01	2267.56	2268.91	2279.66
657.15	2265.23	2288.36	2248.27	2249.86	2286.78		657.88	2332.64	2273.16	2268.94	2272.26	2269.84		657.15	2304.77	2281.2	2267.24	2268.61	2279.83
657.1	2197.04	2288.79	2248.02	2249.61	2287.19		657.83	2252.47	2273.04	2268.76	2272.14	2269.67		657.1	2221.95	2281.39	2266.91	2268.28	2280.02
657.05	2321.24	2289.23	2247.78	2249.38	2287.63		657.78	2287.1	2273.15	2268.81	2272.24	2269.72		657.05	2336.99	2281.58	2266.54	2267.92	2280.19
657	2327.86	2289.68	2247.52	2249.13	2288.07		657.73	2346.11	2273.17	2268.76	2272.25	2269.67		657	2271.64	2281.84	2266.22	2267.61	2280.45
656.95	2391.35	2290.15	2247.26	2248.88	2288.53		657.68	2266.97	2273.01	2268.54	2272.09	2269.46		656.95	2216.43	2282.1	2265.87	2267.27	2280.7
656.9	2351.99	2290.62	2246.99	2248.63	2288.99		657.63	2261.61	2273.09	2268.54	2272.16	2269.47		656.9	2323.33	2282.37	2265.5	2266.91	2280.97
656.85	2243.02	2291.12	2246.73	2248.38	2289.48		657.58	2307.75	2273.18	2268.56	2272.25	2269.49		656.85	2289	2282.72	2265.17	2266.59	2281.3
656.8	2151.04	2291.66	2246.48	2248.14	2290		657.53	2339.92	2273.15	2268.45	2272.21	2269.39		656.8	2322.42	2283.09	2264.83	2266.26	2281.66
656.75	2293.36	2292.21	2246.24	2247.91	2290.55		657.48	2274.06	2273.02	2268.25	2272.08	2269.19		656.75	2308.42	2283.5	2264.5	2265.94	2282.07
656.7	2337.23	2292.78	2245.99	2247.66	2291.1		657.43	2246.76	2273.09	2268.23	2272.14	2269.18		656.7	2337.67	2283.95	2264.17	2265.61	2282.5
656.65	2309.27	2293.36	2245.73	2247.41	2291.67		657.38	2255.08	2273.23	2268.29	2272.28	2269.24		656.65	2326.46	2284.44	2263.85	2265.3	2282.99
656.6	2365.09	2293.96	2245.47	2247.17	2292.26		657.33	2264.84	2273.36	2268.33	2272.4	2269.29		656.6	2331.64	2284.97	2263.52	2264.99	2283.51
656.55	2361.74	2294.58	2245.21	2246.92	2292.87		657.28	2224.93	2273.47	2268.34	2272.5	2269.3		656.55	2271.02	2285.54	2263.2	2264.67	2284.07
656.5	2270.35	2295.22	2244.95	2246.66	2293.5		657.23	2191.52	2273.69	2268.46	2272.72	2269.43		656.5	2291.63	2286.13	2262.85	2264.33	2284.65
656.45	2284.32	2295.89	2244.7	2246.42	2294.17		657.18	2267.6	2274.01	2268.68	2273.03	2269.66		656.45	2330.17	2286.77	2262.51	2264.01	2285.28
656.4	2141.39	2296.59	2244.44	2246.18	2294.85		657.13	2284.84	2274.12	2268.68	2273.14	2269.66		656.4	2314.54	2287.47	2262.19	2263.69	2285.97
656.35	2299.75	2297.33	2244.2	2245.95	2295.58		657.08	2240.52	2274.19	2268.64	2273.2	2269.62		656.35	2367.79	2288.21	2261.86	2263.37	2286.7
656.3	2252.63	2298.07	2243.95	2245.71	2296.31		657.03	2258.83	2274.39	2268.72	2273.39	2269.71		656.3	2284.14	2289.01	2261.55	2263.07	2287.49
656.25	2355.23	2298.84	2243.7	2245.47	2297.07		656.98	2339.93	2274.54	2268.75	2273.54	2269.74		656.25	2332.28	2289.83	2261.21	2262.74	2288.3
656.2	2296.91	2299.64	2243.43	2245.22	2297.85		656.93	2375.36	2274.47	2268.55	2273.47	2269.55		656.2	2419.82	2290.72	2260.89	2262.43	2289.18
656.15	2239.27	2300.46	2243.18	2244.97	2298.66		656.88	2203.41	2274.31	2268.24	2273.3	2269.25		656.15	2366.33	2291.69	2260.6	2262.15	2290.14
656.1	2272.08	2301.32	2242.93	2244.74	2299.51		656.83	2324.1	2274.64	2268.43	2273.62	2269.44		656.1	2329.64	2292.69	2260.29	2261.85	2291.13
656.05	2315.03	2302.2	2242.67	2244.49	2300.38		656.78	2346.22	2274.64	2268.27	2273.62	2269.29		656.05	2209.15	2293.73	2259.97	2261.54	2292.16
656	2324.7	2303.11	2242.42	2244.25	2301.28		656.73	2249.09	2274.58	2268.05	2273.55	2269.07		656	2280.86	2294.78	2259.6	2261.18	2293.2
655.95	2269.87	2304.05	2242.16	2244	2302.2		656.68	2339.54	2274.81	2268.1	2273.78	2269.13		655.95	2347.23	2295.91	2259.26	2260.85	2294.32
655.9	2254.56	2305.02	2241.91	2243.76	2303.16		656.63	2299.19	2274.8	2267.9	2273.76	2268.94		655.9	2306.11	2297.12	2258.94	2260.55	2295.52
655.85	2309.78	2306.03	2241.65	2243.52	2304.16		656.58	2360.74	2274.91	2267.81	2273.86	2268.86		655.85	2286.17	2298.38	2258.61	2260.22	2296.77
655.8	2412.34	2307.06	2241.4	2243.28	2305.18		656.53	2298.45	2274.86	2267.54	2273.8	2268.6		655.8	2284.77	2299.68	2258.27	2259.9	2298.06
655.75	2439.93	2308.12	2241.13	2243.02	2306.23		656.48	2303.35	2275	2267.46	2273.94	2268.52		655.75	2279.36	2301.05	2257.93	2259.57	2299.41
655.7	2437.85	2309.21	2240.86	2242.76	2307.31		656.43	2295.7	2275.13	2267.35	2274.07	2268.42		655.7	2346.9	2302.46	2257.59	2259.24	2300.82
655.65	2386.43	2310.34	2240.59	2242.51	2308.42		656.38	2330.57	2275.31	2267.27	2274.24	2268.35		655.65	2319.47	2303.97	2257.28	2258.93	2302.31
655.6	2372.9	2311.51	2240.32	2242.25	2309.57		656.33	2290.55	2275.4	2267.09	2274.32	2268.17		655.6	2197.36	2305.53	2256.95	2258.62	2303.86
655.55	2351.21	2312.72	2240.05	2242	2310.77		656.28	2353.35	2275.63	2267.03	2274.54	2268.11		655.55	2380.39	2307.09	2256.58	2258.26	2305.42
655.5	2333.16	2313.96	2239.79	2241.75	2312		656.23	2279.99	2275.69	2266.78	2274.6	2267.88		655.5	2332.63	2308.8	2256.28	2257.97	2307.11
655.45	2321.73	2315.26	2239.53	2241.51	2313.28		656.18	2230.23	2275.98	2266.74	2274.88	2267.84		655.45	2301.11	2310.54	2255.96	2257.66	2308.84
655.4	2328.7	2316.59	2239.27	2241.26	2314.6		656.13	2222.94	2276.44	2266.85	2275.33	2267.96		655.4	2360.79	2312.34	2255.62	2257.34	2310.62
655.35	2299.53	2317.96	2239.01	2241.02	2315.96		656.08	2201.8	2276.94	2266.97	2275.82	2268.09		655.35	2274.24	2314.22	2255.32	2257.04	2312.49
655.3	2276.33	2319.38	2238.76	2240.77	2317.36		656.03	2322.79	2277.53	2267.16	2276.4	2268.28		655.3	2273.83	2316.12	2254.97	2256.71	2314.39
655.25	2322.08	2320.84	2238.5	2240.53	2318.81		655.98	2455.89	2277.8	2267	2276.67	2268.13		655.25	2370.99	2318.09	2254.63	2256.38	2316.35
655.2	2278.03	2322.35	2238.24	2240.29	2320.3		655.93	2304.65	2277.71	2266.46	2276.58	2267.6		655.2	2304.18	2320.16	2254.33	2256.09	2318.4
655.15	2296.98	2323.9	2237.99	2240.05	2321.84		655.88	2326.67	2278.09	2266.36	2276.95	2267.5		655.15	2311.08	2322.26	2254	2255.77	2320.49
655.1	2366.07	2325.5	2237.74	2239.81	2323.43		655.83	2184.57	2278.44	2266.18	2277.28	2267.34		655.1	2369.09	2324.43	2253.67	2255.45	2322.65
655.05	2290.69	2327.14	2237.47	2239.56	2325.05		655.78	2291.38	2279.22	2266.41	2278.06	2267.57		655.05	2354.79	2326.68	2253.36	2255.16	2324.88
655	2410.66	2328.83	2237.22	2239.32	2326.73		655.73	2310.38	2279.74	2266.34	2278.57	2267.51		655	2369.65	2328.98	2253.05	2254.86	2327.17
654.95	2383.29	2330.56	2236.95	2239.06	2328.44		655.68	2317.1	2280.23	2266.22	2279.06	2267.39		654.95	2354.53	2331.34	2252.75	2254.57	2329.52
654.9	2300.05	2332.34	2236.68	2238.81	2330.21		655.63	2309.75	2280.75	2266.07	2279.57	2267.26		654.9	2302.77	2333.76	2252.44	2254.27	2331.92
654.85	2305.49	2334.18	2236.42	2238.57	2332.03		655.58	2255.73	2281.34	2265.95	2280.15	2267.14		654.85	2310.18	2336.21	2252.11	2253.96	2334.36
654.8	2349.28	2336.07	2236.17	2238.33	2333.91		655.53	2328.7	2282.11	2265.98	2280.92	2267.18		654.8	2261.11	2338.71	2251.78	2253.64	2336.85
654.75	2393.5	2338.01	2235.9	2238.08	2335.83		655.48	2296.78	2282.73	2265.8	2281.53	2267.01		654.75	2264.87	2341.25	2251.43	2253.31	2339.38
654.7	2358.05	2339.99	2235.64	2237.83	2337.8		655.43	2405.31	2283.49	2265.71	2282.28	2266.93		654.7	2318.09	2343.84	2251.09	2252.98	2341.95
654.65	2388.01	2342.03	2235.37	2237.58	2339.82		655.38	2298.09	2283.99	2265.32	2282.77	2266.54		654.65	2367.9	2346.49	2250.77	2252.67	2344.59
654.6	2269.69	2344.12	2235.11	2237.33	2341.9		655.33	2295.25	2284.84	2265.22	2283.62	2266.45		654.6	2287.41	2349.21	2250.46	2252.38	2347.3
654.55	2347.57	2346.28	2234.85	2237.09	2344.03		655.28	2311.99	2285.76	2265.14	2284.53	2266.38		654.55	2366.72	2351.94	2250.13	2252.06	2350.02
654.5	2358.09	2348.47	2234.59	2236.85	2346.22		655.23	2324.47	2286.69	2265.01	2285.45	2266.25		654.5	2386.07	2354.74	2249.82	2251.77	2352.8
654.45	2358.15	2350.73	2234.33	2236.6	2348.45		655.18	2282.37	2287.65	2264.84	2286.39	2266.09		654.45	2349.32	2357.59	2249.53	2251.48	2355.63
654.4	2332.2	2353.03	2234.07	2236.36	2350.74		655.13	2214.22	2288.79	2264.79	2287.52	2266.05		654.4	2341.12	2360.46	2249.22	2251.19	2358.49
654.35	2338.59	2355.38	2233.8	2236.11	2353.07		655.08	2265.08	2290.18	2264.93	2288.91	2266.2		654.35	2352.01	2363.35	2248.9	2250.89	2361.37
654.3	2302.37	2357.79	2233.54	2235.87	2355.46		655.03	2344.83	2291.5	2264.93	2290.22	2266.21		654.3	2379.75	2366.28	2248.59	2250.59	2364.28
654.25	2255.65	2360.24	2233.29	2235.63	2357.9		654.98	2298.54	2292.67	2264.7	2291.38	2265.99		654.25	2372.34	2369.24	2248.29	2250.31	2367.22
654.2	2333.78	2362.76	2233.03	2235.39	2360.4		654.93	2272.55	2294.03	2264.61	2292.74	2265.9		654.2	2356.17	2372.21	2247.99	2250.02	2370.18
654.15	2353.54	2365.31	2232.77	2235.15	2362.93		654.88	2350.87	2295.55	2264.58	2294.24	2265.89		654.15	2383.89	2375.2	2247.68	2249.73	2373.15
654.1	2368.88	2367.9	2232.51	2234.91	2365.5		654.83	2404.61	2296.92	2264.34	2295.6	2265.66		654.1	2437.37	2378.21	2247.39	2249.45	2376.15
654.05	2342.54	2370.53	2232.24	2234.66	2368.12		654.78	2248.67	2298.21	2263.94	2296.89	2265.26		654.05	2364.78	2381.25	2247.11	2249.19	2379.17
654	2338.87	2373.2	2231.98	2234.42	2370.77		654.73	2288.65	2300.03	2263.98	2298.7	2265.32		654	2350.9	2384.26	2246.81	2248.9	2382.17
653.95	2285.23	2375.92	2231.72	2234.17	2373.47		654.68	2297.64	2301.82	2263.91	2300.47	2265.26		653.95	2390.61	2387.27	2246.5	2248.61	2385.16
653.9	2364.4	2378.67	2231.47	2233.94	2376.2		654.63	2316.67	2303.66	2263.82	2302.31	2265.17		653.9	2392.75	2390.28	2246.21	2248.33	2388.16
653.85	2345.74	2381.44	2231.2	2233.69	2378.95		654.58	2313.97	2305.54	2263.67	2304.18	2265.03		653.85	2477.75	2393.29	2245.91	2248.05	2391.15
653.8	2374.1	2384.24	2230.94	2233.45	2381.73		654.53	2303.4	2307.51	2263.53	2306.14	2264.9		653.8	2435.42	2396.31	2245.66	2247.81	2394.16
653.75	2415.34	2387.06	2230.67	2233.2	2384.53		654.48	2307.25	2309.6	2263.41	2308.22	2264.79		653.75	2340.74	2399.3	2245.38	2247.55	2397.13
653.7	2389.77	2389.89	2230.41	2232.95	2387.34		654.43	2312.71	2311.77	2263.29	2310.38	2264.68		653.7	2357.63	2402.22	2245.07	2247.26	2400.03
653.65	2430.91	2392.73	2230.14	2232.7	2390.16		654.38	2325.36	2314.02	2263.15	2312.62	2264.55		653.65	2387.6	2405.12	2244.76	2246.97	2402.91
653.6	2397.06	2395.57	2229.87	2232.45	2392.99		654.33	2310.21	2316.32	2262.97	2314.91	2264.38		653.6	2440.4	2407.99	2244.47	2246.69	2405.77
653.55	2394.56	2398.41	2229.6	2232.2	2395.8		654.28	2314.35	2318.75	2262.84	2317.33	2264.26		653.55	2472.59	2410.84	2244.19	2246.43	2408.6
653.5	2354.9	2401.24	2229.33	2231.96	2398.61		654.23	2253.37	2321.26	2262.69	2319.83	2264.12		653.5	2410.59	2413.65	2243.93	2246.19	2411.39
653.45	2326.11	2404.06	2229.07	2231.72	2401.41		654.18	2323.2	2324.04	2262.72	2322.6	2264.16		653.45	2282.88	2416.39	2243.65	2245.93	2414.11
653.4	2315.26	2406.86	2228.81	2231.48	2404.19		654.13	2217.17	2326.71	2262.55	2325.26	2264		653.4	2429.57	2419.01	2243.32	2245.61	2416.71
653.35	2444.24	2409.62	2228.55	2231.24	2406.93		654.08	2411.69	2329.78	2262.67	2328.31	2264.14		653.35	2400.12	2421.62	2243.04	2245.35	2419.31
653.3	2387.34	2412.32	2228.27	2230.99	2409.61		654.03	2397.57	2332.37	2262.25	2330.9	2263.72		653.3	2395.74	2424.15	2242.75	2245.08	2421.82
653.25	2412.63	2414.97	2228.01	2230.74	2412.24		653.98	2303.62	2335.1	2261.87	2333.61	2263.35		653.25	2433.07	2426.6	2242.46	2244.81	2424.25
653.2	2456.81	2417.57	2227.74	2230.49	2414.81		653.93	2362.04	2338.17	2261.75	2336.68	2263.24		653.2	2404.27	2428.97	2242.18	2244.55	2426.61
653.15	2407.96	2420.08	2227.46	2230.24	2417.3		653.88	2403.8	2341.16	2261.46	2339.66	2262.97		653.15	2403.82	2431.25	2241.9	2244.28	2428.86
653.1	2438.66	2422.51	2227.19	2229.99	2419.7		653.83	2309.53	2344.12	2261.06	2342.61	2262.57		653.1	2398.7	2433.43	2241.61	2244.02	2431.03
653.05	2488.74	2424.84	2226.92	2229.74	2422.02		653.78	2306.56	2347.43	2260.92	2345.9	2262.45		653.05	2438.67	2435.5	2241.32	2243.75	2433.08
653	2431.8	2427.06	2226.64	2229.49	2424.22		653.73	2336.54	2350.81	2260.79	2349.27	2262.33		653	2443.05	2437.48	2241.05	2243.49	2435.04
652.95	2536.08	2429.18	2226.37	2229.24	2426.31		653.68	2331.41	2354.18	2260.57	2352.63	2262.13		652.95	2395.95	2439.35	2240.78	2243.24	2436.88
652.9	2474.23	2431.15	2226.09	2228.98	2428.26		653.63	2414.93	2357.63	2260.37	2356.07	2261.94		652.9	2367.6	2441.07	2240.49	2242.97	2438.59
652.85	2429.77	2433	2225.81	2228.73	2430.08		653.58	2374.49	2360.91	2259.93	2359.33	2261.51		652.85	2478.48	2442.67	2240.19	2242.7	2440.16
652.8	2423.61	2434.7	2225.54	2228.48	2431.75		653.53	2381.59	2364.36	2259.61	2362.77	2261.2		652.8	2487.19	2444.17	2239.93	2242.46	2441.64
652.75	2466.51	2436.24	2225.27	2228.24	2433.27		653.48	2387.42	2367.84	2259.26	2366.24	2260.86		652.75	2482.55	2445.54	2239.68	2242.23	2442.99
652.7	2433.32	2437.62	2224.99	2227.98	2434.62		653.43	2273.35	2371.34	2258.9	2369.74	2260.51		652.7	2418.53	2446.77	2239.43	2241.99	2444.2
652.65	2520.64	2438.82	2224.72	2227.74	2435.8		653.38	2351.37	2375.22	2258.86	2373.6	2260.48		652.65	2482.9	2447.82	2239.15	2241.74	2445.24
652.6	2498.11	2439.83	2224.44	2227.48	2436.79		653.33	2453.15	2378.91	2258.59	2377.27	2260.23		652.6	2472.38	2448.76	2238.89	2241.5	2446.15
652.55	2499.96	2440.65	2224.16	2227.23	2437.58		653.28	2439.26	2382.33	2258.04	2380.69	2259.69		652.55	2461.39	2449.54	2238.63	2241.27	2446.91
652.5	2487.06	2441.28	2223.88	2226.97	2438.19		653.23	2404.83	2385.82	2257.53	2384.16	2259.19		652.5	2542.92	2450.16	2238.37	2241.03	2447.5
652.45	2462.25	2441.71	2223.6	2226.72	2438.59		653.18	2360.74	2389.41	2257.11	2387.74	2258.78		652.45	2518.63	2450.65	2238.14	2240.82	2447.97
652.4	2451.16	2441.94	2223.32	2226.47	2438.79		653.13	2454.27	2393.13	2256.82	2391.45	2258.5		652.4	2504.54	2450.97	2237.9	2240.6	2448.27
652.35	2501.33	2441.96	2223.05	2226.23	2438.78		653.08	2508.52	2396.59	2256.25	2394.89	2257.95		652.35	2455.52	2451.13	2237.66	2240.38	2448.41
652.3	2479.06	2441.77	2222.77	2225.97	2438.56		653.03	2391.88	2399.87	2255.54	2398.16	2257.25		652.3	2444.53	2451.1	2237.39	2240.14	2448.35
652.25	2413.27	2441.37	2222.49	2225.72	2438.13		652.98	2522.79	2403.46	2255.15	2401.74	2256.88		652.25	2402.84	2450.91	2237.12	2239.89	2448.14
652.2	2352.38	2440.76	2222.22	2225.48	2437.5		652.93	2381.84	2406.65	2254.39	2404.91	2256.13		652.2	2510.53	2450.53	2236.84	2239.63	2447.73
652.15	2517.11	2439.97	2221.96	2225.25	2436.68		652.88	2375.76	2410.2	2254.03	2408.45	2255.78		652.15	2466.42	2450.03	2236.59	2239.41	2447.21
652.1	2505.38	2438.94	2221.68	2224.99	2435.62		652.83	2538.33	2413.72	2253.68	2411.95	2255.45		652.1	2467.49	2449.35	2236.34	2239.18	2446.51
652.05	2410.17	2437.73	2221.4	2224.74	2434.38		652.78	2432.47	2416.71	2252.87	2414.93	2254.66		652.05	2419.31	2448.51	2236.08	2238.94	2445.65
652	2381.91	2436.32	2221.12	2224.5	2432.95		652.73	2414.27	2419.93	2252.36	2418.13	2254.16		652	2410.35	2447.5	2235.8	2238.69	2444.6
651.95	2397.06	2434.74	2220.86	2224.27	2431.33		652.68	2401.41	2423.11	2251.9	2421.3	2253.71		651.95	2381.48	2446.32	2235.52	2238.44	2443.4
651.9	2484.83	2432.97	2220.59	2224.03	2429.53		652.63	2280.92	2426.24	2251.48	2424.42	2253.3		651.9	2425.09	2444.98	2235.22	2238.17	2442.03
651.85	2394.4	2431.03	2220.31	2223.78	2427.56		652.58	2413.59	2429.61	2251.4	2427.78	2253.24		651.85	2507.01	2443.5	2234.95	2237.92	2440.53
651.8	2459.83	2428.93	2220.04	2223.54	2425.43		652.53	2475.44	2432.49	2250.93	2430.64	2252.79		651.8	2493.97	2441.91	2234.7	2237.7	2438.91
651.75	2486.03	2426.67	2219.77	2223.3	2423.14		652.48	2380.05	2435.07	2250.3	2433.2	2252.17		651.75	2438.19	2440.17	2234.46	2237.48	2437.14
651.7	2415.56	2424.27	2219.49	2223.05	2420.7		652.43	2479.05	2437.77	2249.93	2435.89	2251.81		651.7	2537.8	2438.27	2234.19	2237.24	2435.22
651.65	2336.2	2421.74	2219.22	2222.82	2418.14		652.38	2405.96	2440.05	2249.28	2438.15	2251.18		651.65	2504.88	2436.27	2233.96	2237.04	2433.19
651.6	2430.29	2419.1	2218.95	2222.59	2415.46		652.33	2491.25	2442.38	2248.83	2440.46	2250.75		651.6	2434.31	2434.14	2233.71	2236.82	2431.03
651.55	2458.61	2416.33	2218.68	2222.35	2412.67		652.28	2464.38	2444.29	2248.14	2442.35	2250.08		651.55	2409.62	2431.85	2233.44	2236.58	2428.71
651.5	2482.32	2413.47	2218.41	2222.11	2409.76		652.23	2471.52	2446.09	2247.53	2444.15	2249.48		651.5	2445.86	2429.43	2233.16	2236.33	2426.27
651.45	2492.14	2410.5	2218.13	2221.86	2406.77		652.18	2389.32	2447.69	2246.89	2445.73	2248.86		651.45	2406.86	2426.92	2232.89	2236.09	2423.72
651.4	2509.66	2407.46	2217.85	2221.62	2403.69		652.13	2423.62	2449.32	2246.49	2447.34	2248.47		651.4	2496.17	2424.28	2232.61	2235.84	2421.06
651.35	2535.64	2404.35	2217.57	2221.37	2400.55		652.08	2363.71	2450.65	2245.99	2448.65	2247.98		651.35	2414.77	2421.58	2232.37	2235.62	2418.32
651.3	2441.22	2401.18	2217.28	2221.12	2397.34		652.03	2491.03	2451.93	2245.65	2449.91	2247.67		651.3	2386.74	2418.75	2232.09	2235.37	2415.47
651.25	2359.1	2397.97	2217.01	2220.89	2394.09		651.98	2576.18	2452.62	2244.95	2450.59	2246.99		651.25	2324.8	2415.82	2231.8	2235.11	2412.51
651.2	2447.1	2394.72	2216.74	2220.66	2390.81		651.93	2413.75	2452.84	2244.01	2450.8	2246.06		651.2	2283.7	2412.79	2231.49	2234.83	2409.45
651.15	2435.76	2391.44	2216.47	2220.42	2387.49		651.88	2488.22	2453.29	2243.53	2451.23	2245.6		651.15	2356.12	2409.67	2231.16	2234.53	2406.29
651.1	2402.75	2388.14	2216.2	2220.19	2384.14		651.83	2428.85	2453.29	2242.84	2451.21	2244.92		651.1	2354.23	2406.49	2230.85	2234.26	2403.08
651.05	2422.49	2384.82	2215.93	2219.95	2380.79		651.78	2431.17	2453.22	2242.31	2451.11	2244.41		651.05	2376.6	2403.26	2230.55	2234	2399.82
651	2468.53	2381.5	2215.65	2219.72	2377.43		651.73	2500.08	2452.89	2241.77	2450.76	2243.89		651	2380.34	2399.98	2230.26	2233.74	2396.5
650.95	2457.38	2378.17	2215.38	2219.49	2374.06		651.68	2465.9	2452.12	2241.04	2449.98	2243.18		650.95	2408.97	2396.65	2229.97	2233.48	2393.14
650.9	2443.76	2374.85	2215.1	2219.25	2370.7		651.63	2458.89	2451.2	2240.4	2449.04	2242.56		650.9	2504.93	2393.28	2229.69	2233.23	2389.74
650.85	2412.24	2371.54	2214.82	2219.02	2367.35		651.58	2538.87	2450.06	2239.78	2447.88	2241.96		650.85	2391.99	2389.91	2229.45	2233.03	2386.33
650.8	2342.88	2368.26	2214.55	2218.79	2364.02		651.53	2476.94	2448.45	2238.93	2446.25	2241.13		650.8	2434.34	2386.45	2229.16	2232.78	2382.84
650.75	2281.52	2365	2214.29	2218.57	2360.73		651.48	2525.05	2446.78	2238.25	2444.56	2240.47		650.75	2443.01	2382.99	2228.89	2232.54	2379.34
650.7	2254.15	2361.78	2214.03	2218.35	2357.46		651.43	2466.33	2444.73	2237.44	2442.49	2239.68		650.7	2375.82	2379.51	2228.62	2232.31	2375.82
650.65	2321.89	2358.59	2213.78	2218.14	2354.23		651.38	2388.39	2442.63	2236.79	2440.37	2239.04		650.65	2387.5	2375.98	2228.33	2232.06	2372.26
650.6	2292.12	2355.44	2213.52	2217.92	2351.03		651.33	2482.72	2440.52	2236.36	2438.25	2238.63		650.6	2294.43	2372.44	2228.05	2231.8	2368.68
650.55	2359.53	2352.32	2213.26	2217.71	2347.87		651.28	2486.09	2437.94	2235.66	2435.64	2237.95		650.55	2364.86	2368.86	2227.72	2231.52	2365.06
650.5	2348.74	2349.24	2212.99	2217.49	2344.75		651.23	2450.4	2435.14	2234.95	2432.82	2237.26		650.5	2276.63	2365.3	2227.43	2231.26	2361.46
650.45	2304.28	2346.2	2212.73	2217.27	2341.66		651.18	2416.88	2432.25	2234.33	2429.91	2236.67		650.45	2264.08	2361.71	2227.09	2230.97	2357.83
650.4	2334.31	2343.22	2212.47	2217.06	2338.63		651.13	2448.33	2429.27	2233.82	2426.91	2236.18		650.4	2309.99	2358.12	2226.76	2230.67	2354.2
650.35	2303.33	2340.28	2212.2	2216.84	2335.64		651.08	2453.65	2426.02	2233.21	2423.64	2235.59		650.35	2376.35	2354.55	2226.44	2230.4	2350.59
650.3	2312.99	2337.39	2211.95	2216.63	2332.7		651.03	2410.74	2422.59	2232.58	2420.18	2234.99		650.3	2335.78	2351.03	2226.15	2230.15	2347.03
650.25	2343.98	2334.55	2211.68	2216.42	2329.82		650.98	2416.74	2419.13	2232.07	2416.7	2234.5		650.25	2317.11	2347.51	2225.84	2229.88	2343.47
650.2	2363.44	2331.76	2211.42	2216.21	2326.97		650.93	2377.08	2415.51	2231.55	2413.05	2234		650.2	2394.45	2344	2225.53	2229.61	2339.92
650.15	2307.11	2329.02	2211.15	2215.99	2324.18		650.88	2411.28	2411.86	2231.14	2409.39	2233.61		650.15	2351.41	2340.55	2225.25	2229.37	2336.43
650.1	2267.07	2326.34	2210.89	2215.78	2321.45		650.83	2379.54	2407.99	2230.62	2405.5	2233.12		650.1	2404.6	2337.11	2224.95	2229.11	2332.95
650.05	2257.12	2323.71	2210.64	2215.58	2318.77		650.78	2416.24	2404.11	2230.2	2401.59	2232.72		650.05	2253.87	2333.73	2224.67	2228.88	2329.52
650	2294.26	2321.14	2210.38	2215.38	2316.15		650.73	2422.75	2400.03	2229.67	2397.48	2232.22		650	2270.46	2330.32	2224.33	2228.58	2326.07
649.95	2282.72	2318.62	2210.12	2215.17	2313.57		650.68	2360.79	2395.83	2229.12	2393.26	2231.69		649.95	2300.55	2326.96	2224	2228.3	2322.66
649.9	2216.42	2316.15	2209.87	2214.97	2311.05		650.63	2376.24	2391.74	2228.75	2389.14	2231.34		649.9	2311.25	2323.65	2223.68	2228.02	2319.3
649.85	2236.59	2313.74	2209.61	2214.77	2308.59		650.58	2388.71	2387.53	2228.33	2384.91	2230.95		649.85	2259.26	2320.38	2223.36	2227.75	2315.99
649.8	2360.25	2311.39	2209.36	2214.58	2306.17		650.53	2372.81	2383.23	2227.88	2380.58	2230.52		649.8	2231.38	2317.15	2223.02	2227.47	2312.71
649.75	2337.46	2309.07	2209.1	2214.37	2303.79		650.48	2267.12	2378.93	2227.46	2376.26	2230.13		649.75	2318.39	2313.95	2222.68	2227.17	2309.46
649.7	2274.24	2306.8	2208.83	2214.16	2301.47		650.43	2298.41	2374.89	2227.35	2372.19	2230.05		649.7	2305.01	2310.84	2222.36	2226.91	2306.3
649.65	2266.03	2304.59	2208.57	2213.97	2299.2		650.38	2317.08	2370.74	2227.15	2368.01	2229.87		649.65	2325.05	2307.78	2222.05	2226.64	2303.19
649.6	2288.46	2302.43	2208.32	2213.77	2296.98		650.33	2355.21	2366.51	2226.89	2363.76	2229.64		649.6	2292.51	2304.77	2221.74	2226.38	2300.13
649.55	2282.64	2300.32	2208.06	2213.57	2294.81		650.28	2403.15	2362.17	2226.53	2359.39	2229.31		649.55	2403.82	2301.81	2221.42	2226.11	2297.12
649.5	2309.6	2298.26	2207.8	2213.38	2292.69		650.23	2318.44	2357.7	2226.03	2354.89	2228.83		649.5	2340.33	2298.96	2221.14	2225.89	2294.21
649.45	2262.93	2296.25	2207.54	2213.18	2290.61		650.18	2293.45	2353.47	2225.76	2350.64	2228.6		649.45	2194.13	2296.13	2220.83	2225.64	2291.33
649.4	2399.31	2294.28	2207.29	2212.99	2288.58		650.13	2278.26	2349.33	2225.57	2346.47	2228.43		649.4	2301.93	2293.31	2220.47	2225.33	2288.45
649.35	2330.17	2292.35	2207.01	2212.78	2286.58		650.08	2374.7	2345.25	2225.42	2342.36	2228.31		649.35	2263.97	2290.59	2220.16	2225.07	2285.68
649.3	2271.22	2290.47	2206.75	2212.59	2284.63		650.03	2385.05	2340.93	2225	2338.01	2227.92		649.3	2323.29	2287.92	2219.82	2224.79	2282.95
649.25	2311.45	2288.64	2206.49	2212.4	2282.73		649.98	2322.28	2336.62	2224.54	2333.67	2227.49		649.25	2204.09	2285.33	2219.51	2224.54	2280.3
649.2	2234.88	2286.84	2206.23	2212.21	2280.87		649.93	2365.77	2332.53	2224.27	2329.55	2227.25		649.2	2263.98	2282.76	2219.16	2224.25	2277.67
649.15	2299.88	2285.1	2205.98	2212.03	2279.05		649.88	2284.51	2328.37	2223.86	2325.36	2226.88		649.15	2290.91	2280.28	2218.82	2223.98	2275.12
649.1	2331.54	2283.39	2205.72	2211.84	2277.28		649.83	2155.81	2324.49	2223.69	2321.45	2226.73		649.1	2283.14	2277.86	2218.5	2223.72	2272.65
649.05	2214.65	2281.72	2205.46	2211.65	2275.53		649.78	2244.88	2321.04	2223.89	2317.96	2226.96		649.05	2391.98	2275.51	2218.18	2223.46	2270.23
649	2225.92	2280.11	2205.21	2211.47	2273.84		649.73	2325.92	2317.4	2223.82	2314.29	2226.93		649	2286.51	2273.27	2217.9	2223.24	2267.92
648.95	2250.79	2278.52	2204.95	2211.3	2272.18		649.68	2306.63	2313.6	2223.53	2310.46	2226.67		648.95	2228.41	2271.04	2217.57	2222.98	2265.63
648.9	2234.41	2276.98	2204.7	2211.12	2270.56		649.63	2240.72	2309.93	2223.3	2306.76	2226.47		648.9	2228.16	2268.86	2217.23	2222.71	2263.38
648.85	2232.92	2275.47	2204.45	2210.94	2268.97		649.58	2304.96	2306.52	2223.25	2303.31	2226.46		648.85	2279.14	2266.74	2216.88	2222.43	2261.19
648.8	2236.61	2274	2204.19	2210.77	2267.42		649.53	2281.48	2303.01	2223.02	2299.76	2226.26		648.8	2230.73	2264.7	2216.56	2222.18	2259.08
648.75	2262.46	2272.56	2203.94	2210.6	2265.9		649.48	2319.51	2299.64	2222.85	2296.37	2226.13		648.75	2300.92	2262.7	2216.21	2221.91	2257.01
648.7	2210.61	2271.15	2203.68	2210.43	2264.41		649.43	2282.16	2296.26	2222.58	2292.95	2225.89		648.7	2312.25	2260.79	2215.9	2221.66	2255.02
648.65	2266.94	2269.78	2203.43	2210.26	2262.96		649.38	2242.73	2293.07	2222.41	2289.72	2225.75		648.65	2278.1	2258.95	2215.58	2221.43	2253.1
648.6	2311.29	2268.44	2203.18	2210.09	2261.53		649.33	2331.78	2290.07	2222.35	2286.69	2225.73		648.6	2289.57	2257.15	2215.26	2221.18	2251.22
648.55	2311.25	2267.13	2202.91	2209.92	2260.13		649.28	2227.79	2286.91	2222.04	2283.49	2225.46		648.55	2260.21	2255.42	2214.94	2220.95	2249.41
648.5	2275.57	2265.85	2202.65	2209.75	2258.75		649.23	2203.82	2284.14	2222.02	2280.69	2225.48		648.5	2294.93	2253.73	2214.61	2220.7	2247.64
648.45	2293.87	2264.6	2202.39	2209.58	2257.41		649.18	2219.31	2281.53	2222.07	2278.04	2225.57		648.45	2231.61	2252.11	2214.29	2220.47	2245.93
648.4	2299.49	2263.38	2202.13	2209.41	2256.1		649.13	2278.49	2278.97	2222.08	2275.44	2225.62		648.4	2268.01	2250.53	2213.94	2220.21	2244.26
648.35	2278.39	2262.18	2201.87	2209.25	2254.81		649.08	2281.59	2276.33	2221.92	2272.76	2225.5		648.35	2255.04	2249.01	2213.61	2219.98	2242.64
648.3	2324.86	2261.02	2201.61	2209.09	2253.55		649.03	2314.01	2273.78	2221.75	2270.16	2225.37		648.3	2241.56	2247.54	2213.28	2219.74	2241.08
648.25	2274.3	2259.88	2201.35	2208.93	2252.3		648.98	2256.16	2271.22	2221.49	2267.57	2225.15		648.25	2244.19	2246.12	2212.94	2219.5	2239.56
648.2	2261.37	2258.77	2201.09	2208.77	2251.09		648.93	2246.52	2268.92	2221.39	2265.22	2225.09		648.2	2247.34	2244.75	2212.6	2219.26	2238.09
648.15	2160.61	2257.69	2200.84	2208.62	2249.91		648.88	2141.98	2266.74	2221.32	2263	2225.06		648.15	2178.33	2243.43	2212.27	2219.03	2236.67
648.1	2264.15	2256.65	2200.59	2208.48	2248.76		648.83	2228.92	2264.94	2221.55	2261.16	2225.33		648.1	2310.72	2242.14	2211.9	2218.77	2235.27
648.05	2212.01	2255.62	2200.34	2208.34	2247.62		648.78	2308.75	2262.98	2221.53	2259.15	2225.35		648.05	2317.81	2240.95	2211.59	2218.57	2233.97
648	2272.11	2254.62	2200.08	2208.2	2246.5		648.73	2277.46	2260.88	2221.28	2257.01	2225.15		648	2351.28	2239.8	2211.28	2218.38	2232.71
647.95	2385.27	2253.63	2199.83	2208.05	2245.41		648.68	2275.7	2258.96	2221.12	2255.04	2225.03		647.95	2343.41	2238.72	2210.99	2218.21	2231.5
647.9	2273.53	2252.66	2199.56	2207.9	2244.32		648.63	2135.73	2257.12	2220.96	2253.16	2224.93		647.9	2315.99	2237.68	2210.69	2218.04	2230.34
647.85	2284.51	2251.73	2199.3	2207.77	2243.26		648.58	2225.78	2255.76	2221.2	2251.75	2225.22		647.85	2285.38	2236.67	2210.38	2217.86	2229.2
647.8	2247.79	2250.81	2199.04	2207.63	2242.22		648.53	2247.66	2254.22	2221.19	2250.16	2225.25		647.8	2330.66	2235.7	2210.06	2217.68	2228.08
647.75	2167.5	2249.93	2198.78	2207.51	2241.2		648.48	2220.69	2252.7	2221.12	2248.59	2225.22		647.75	2284.06	2234.78	2209.76	2217.51	2227.03
647.7	2243.82	2249.07	2198.54	2207.39	2240.21		648.43	2238.06	2251.33	2221.12	2247.18	2225.27		647.7	2357.75	2233.89	2209.44	2217.34	2225.99
647.65	2304.64	2248.22	2198.28	2207.27	2239.24		648.38	2314.65	2249.98	2221.07	2245.78	2225.28		647.65	2278.97	2233.07	2209.15	2217.2	2225.01
647.6	2320.49	2247.39	2198.02	2207.15	2238.27		648.33	2257.32	2248.49	2220.8	2244.23	2225.06		647.6	2221.26	2232.25	2208.82	2217.04	2224.03
647.55	2290.86	2246.58	2197.76	2207.03	2237.31		648.28	2295.03	2247.22	2220.7	2242.91	2225.01		647.55	2241.18	2231.45	2208.48	2216.87	2223.07
647.5	2249.4	2245.8	2197.5	2206.92	2236.38		648.23	2345.04	2245.91	2220.49	2241.55	2224.85		647.5	2263.96	2230.7	2208.14	2216.7	2222.14
647.45	2207.2	2245.03	2197.24	2206.81	2235.47		648.18	2249.19	2244.52	2220.14	2240.11	2224.55		647.45	2308.74	2229.99	2207.81	2216.56	2221.25
647.4	2250.49	2244.3	2196.99	2206.72	2234.57		648.13	2256.82	2243.47	2220.05	2238.99	2224.53		647.4	2244.32	2229.34	2207.5	2216.44	2220.4
647.35	2252.07	2243.58	2196.74	2206.63	2233.69		648.08	2294.44	2242.45	2219.95	2237.92	2224.48		647.35	2213.96	2228.7	2207.17	2216.31	2219.56
647.3	2279.28	2242.88	2196.48	2206.54	2232.82		648.03	2279.7	2241.38	2219.74	2236.79	2224.32		647.3	2290.08	2228.09	2206.82	2216.18	2218.73
647.25	2228.46	2242.19	2196.22	2206.45	2231.96		647.98	2309.06	2240.4	2219.57	2235.75	2224.21		647.25	2392.43	2227.53	2206.5	2216.08	2217.95
647.2	2309.86	2241.54	2195.97	2206.38	2231.12		647.93	2232.5	2239.39	2219.31	2234.68	2224.02		647.2	2277.6	2227.06	2206.23	2216.04	2217.24
647.15	2262.99	2240.89	2195.7	2206.31	2230.29		647.88	2287.42	2238.65	2219.28	2233.88	2224.04		647.15	2298.61	2226.57	2205.91	2215.97	2216.51
647.1	2307.41	2240.27	2195.45	2206.24	2229.47		647.83	2255.53	2237.79	2219.08	2232.96	2223.91		647.1	2313.8	2226.12	2205.59	2215.91	2215.8
647.05	2296.5	2239.66	2195.19	2206.18	2228.66		647.78	2261.67	2237.07	2218.98	2232.18	2223.87		647.05	2321.03	2225.72	2205.28	2215.88	2215.12
647	2167.01	2239.08	2194.93	2206.13	2227.87		647.73	2294.77	2236.38	2218.86	2231.42	2223.81		647	2282.36	2225.34	2204.98	2215.86	2214.47
646.95	2249.04	2238.53	2194.68	2206.1	2227.1		647.68	2264.73	2235.63	2218.64	2230.61	2223.66		646.95	2303.85	2224.99	2204.66	2215.84	2213.81
646.9	2290.91	2237.99	2194.42	2206.08	2226.34		647.63	2232.36	2235	2218.51	2229.91	2223.6		646.9	2310.38	2224.68	2204.35	2215.85	2213.18
646.85	2257.1	2237.47	2194.16	2206.05	2225.58		647.58	2258.36	2234.5	2218.47	2229.34	2223.63		646.85	2197.28	2224.41	2204.04	2215.88	2212.57
646.8	2319.74	2236.97	2193.91	2206.05	2224.83		647.53	2370.27	2233.96	2218.36	2228.74	2223.59		646.8	2201.35	2224.13	2203.69	2215.88	2211.94
646.75	2308.59	2236.49	2193.64	2206.04	2224.09		647.48	2307.86	2233.14	2217.93	2227.84	2223.23		646.75	2304.6	2223.88	2203.34	2215.9	2211.32
646.7	2297.43	2236.03	2193.38	2206.05	2223.36		647.43	2364.57	2232.52	2217.67	2227.15	2223.05		646.7	2241.88	2223.71	2203.03	2215.98	2210.75
646.65	2300.83	2235.6	2193.12	2206.07	2222.65		647.38	2249.51	2231.77	2217.25	2226.32	2222.7		646.65	2265.16	2223.54	2202.69	2216.06	2210.17
646.6	2270.63	2235.19	2192.86	2206.11	2221.94		647.33	2202.79	2231.38	2217.16	2225.85	2222.69		646.6	2323.79	2223.43	2202.37	2216.18	2209.62
646.55	2268.66	2234.81	2192.6	2206.16	2221.24		647.28	2188.24	2231.14	2217.2	2225.53	2222.81		646.55	2275.56	2223.37	2202.06	2216.33	2209.1
646.5	2208.4	2234.45	2192.34	2206.23	2220.56		647.23	2220.34	2230.97	2217.28	2225.28	2222.97		646.5	2176.39	2223.32	2201.74	2216.5	2208.57
646.45	2148.85	2234.12	2192.09	2206.33	2219.89		647.18	2252.75	2230.72	2217.28	2224.95	2223.05		646.45	2196.68	2223.28	2201.38	2216.65	2208.01
646.4	2223.02	2233.83	2191.84	2206.44	2219.23		647.13	2248.03	2230.41	2217.18	2224.56	2223.03		646.4	2241.22	2223.29	2201.03	2216.84	2207.47
646.35	2300.04	2233.56	2191.59	2206.57	2218.58		647.08	2219.6	2230.14	2217.09	2224.2	2223.03		646.35	2228.45	2223.35	2200.7	2217.08	2206.96
646.3	2270.96	2233.31	2191.33	2206.71	2217.92		647.03	2290.95	2229.96	2217.08	2223.93	2223.11		646.3	2265.05	2223.44	2200.36	2217.34	2206.46
646.25	2347.54	2233.09	2191.07	2206.88	2217.28		646.98	2201.64	2229.6	2216.87	2223.48	2222.99		646.25	2231.89	2223.59	2200.03	2217.65	2205.97
646.2	2381.65	2232.89	2190.8	2207.05	2216.64		646.93	2255.16	2229.51	2216.91	2223.3	2223.13		646.2	2333.2	2223.77	2199.7	2217.99	2205.48
646.15	2327.97	2232.72	2190.53	2207.25	2216		646.88	2205.2	2229.29	2216.8	2222.97	2223.12		646.15	2230.65	2224.04	2199.4	2218.39	2205.04
646.1	2213.53	2232.59	2190.27	2207.49	2215.37		646.83	2219.8	2229.22	2216.84	2222.81	2223.25		646.1	2301.81	2224.31	2199.06	2218.8	2204.57
646.05	2290.48	2232.51	2190.01	2207.76	2214.77		646.78	2160.85	2229.13	2216.83	2222.61	2223.35		646.05	2377.32	2224.65	2198.75	2219.28	2204.13
646	2277.96	2232.45	2189.75	2208.05	2214.16		646.73	2227.37	2229.22	2216.99	2222.59	2223.61		646	2388.26	2225.07	2198.47	2219.82	2203.72
645.95	2375.4	2232.44	2189.49	2208.38	2213.56		646.68	2306.86	2229.13	2216.96	2222.4	2223.7		645.95	2316.16	2225.55	2198.2	2220.41	2203.33
645.9	2302.23	2232.45	2189.22	2208.72	2212.96		646.63	2268.71	2228.84	2216.7	2221.99	2223.55		645.9	2392.63	2226.05	2197.89	2221.03	2202.91
645.85	2276.04	2232.52	2188.96	2209.11	2212.37		646.58	2295.26	2228.66	2216.56	2221.69	2223.52		645.85	2374.01	2226.63	2197.62	2221.72	2202.53
645.8	2298.62	2232.63	2188.7	2209.54	2211.79		646.53	2353.01	2228.42	2216.33	2221.33	2223.42		645.8	2281.65	2227.26	2197.34	2222.45	2202.15
645.75	2258.67	2232.78	2188.44	2210.01	2211.21		646.48	2322.68	2228.03	2215.94	2220.81	2223.16		645.75	2304.78	2227.91	2197.02	2223.19	2201.73
645.7	2231.56	2232.99	2188.18	2210.53	2210.65		646.43	2316.38	2227.73	2215.64	2220.38	2222.99		645.7	2334.22	2228.62	2196.71	2224.01	2201.33
645.65	2264.3	2233.25	2187.93	2211.09	2210.09		646.38	2332.63	2227.47	2215.36	2219.98	2222.84		645.65	2292.2	2229.41	2196.42	2224.88	2200.95
645.6	2181.42	2233.55	2187.67	2211.69	2209.54		646.33	2260.98	2227.16	2215.02	2219.53	2222.65		645.6	2272.94	2230.25	2196.1	2225.81	2200.55
645.55	2262.88	2233.93	2187.42	2212.35	2209		646.28	2279.74	2227.08	2214.89	2219.3	2222.67		645.55	2236.16	2231.14	2195.78	2226.78	2200.15
645.5	2340.64	2234.35	2187.16	2213.05	2208.46		646.23	2248.67	2226.95	2214.71	2219.01	2222.64		645.5	2341.69	2232.09	2195.45	2227.8	2199.73
645.45	2366.07	2234.82	2186.9	2213.81	2207.91		646.18	2233.7	2226.92	2214.61	2218.82	2222.71		645.45	2301.54	2233.14	2195.16	2228.93	2199.36
645.4	2342.3	2235.35	2186.63	2214.61	2207.37		646.13	2284.51	2226.95	2214.56	2218.68	2222.82		645.4	2337.21	2234.25	2194.85	2230.12	2198.98
645.35	2262.53	2235.95	2186.36	2215.48	2206.83		646.08	2264.95	2226.84	2214.36	2218.39	2222.8		645.35	2251.94	2235.45	2194.55	2231.39	2198.62
645.3	2312.1	2236.63	2186.1	2216.42	2206.31		646.03	2312.72	2226.8	2214.21	2218.17	2222.85		645.3	2358.01	2236.69	2194.23	2232.69	2198.22
645.25	2285.25	2237.37	2185.84	2217.42	2205.79		645.98	2245.33	2226.64	2213.93	2217.81	2222.76		645.25	2333.35	2238.04	2193.94	2234.11	2197.87
645.2	2355.83	2238.19	2185.58	2218.5	2205.27		645.93	2224.71	2226.68	2213.84	2217.64	2222.88		645.2	2352.7	2239.47	2193.65	2235.6	2197.51
645.15	2310.59	2239.08	2185.31	2219.64	2204.76		645.88	2245.43	2226.8	2213.81	2217.54	2223.07		645.15	2277.15	2240.99	2193.36	2237.18	2197.17
645.1	2403.4	2240.06	2185.05	2220.86	2204.25		645.83	2139.01	2226.87	2213.72	2217.38	2223.21		645.1	2390.17	2242.56	2193.04	2238.81	2196.79
645.05	2387.04	2241.11	2184.77	2222.15	2203.73		645.78	2246.91	2227.26	2213.94	2217.53	2223.66		645.05	2374.87	2244.26	2192.77	2240.57	2196.46
645	2238.66	2242.25	2184.5	2223.52	2203.22		645.73	2232.77	2227.36	2213.84	2217.37	2223.83		645	2262.21	2246.05	2192.49	2242.41	2196.13
644.95	2287.71	2243.49	2184.25	2225	2202.74		645.68	2251.5	2227.51	2213.79	2217.26	2224.05		644.95	2268.37	2247.88	2192.17	2244.29	2195.75
644.9	2298.61	2244.83	2183.99	2226.57	2202.25		645.63	2290.92	2227.64	2213.68	2217.09	2224.23		644.9	2330.64	2249.8	2191.85	2246.27	2195.38
644.85	2225.72	2246.26	2183.72	2228.22	2201.76		645.58	2336.99	2227.67	2213.46	2216.81	2224.32		644.85	2298.92	2251.84	2191.55	2248.36	2195.03
644.8	2328.62	2247.8	2183.47	2229.98	2201.29		645.53	2254.32	2227.59	2213.11	2216.41	2224.29		644.8	2357.89	2253.97	2191.24	2250.54	2194.68
644.75	2396	2249.43	2183.2	2231.82	2200.81		645.48	2243.13	2227.76	2212.99	2216.24	2224.52		644.75	2299.86	2256.22	2190.96	2252.83	2194.35
644.7	2244.56	2251.17	2182.93	2233.77	2200.32		645.43	2249.7	2227.99	2212.91	2216.1	2224.8		644.7	2316.76	2258.55	2190.65	2255.2	2193.99
644.65	2313.8	2253.03	2182.67	2235.84	2199.86		645.38	2286.89	2228.23	2212.8	2215.94	2225.09		644.65	2254.43	2260.98	2190.35	2257.68	2193.65
644.6	2307.55	2254.99	2182.41	2238.01	2199.39		645.33	2298.02	2228.39	2212.59	2215.68	2225.3		644.6	2284.64	2263.49	2190.03	2260.24	2193.28
644.55	2252.67	2257.08	2182.15	2240.3	2198.93		645.28	2196.74	2228.54	2212.35	2215.39	2225.5		644.55	2298.27	2266.12	2189.71	2262.91	2192.92
644.5	2254.31	2259.29	2181.89	2242.71	2198.47		645.23	2237.47	2229.01	2212.4	2215.39	2226.02		644.5	2328.01	2268.86	2189.41	2265.69	2192.58
644.45	2330.48	2261.63	2181.63	2245.24	2198.02		645.18	2265.4	2229.41	2212.32	2215.28	2226.45		644.45	2446.25	2271.72	2189.11	2268.59	2192.24
644.4	2306.25	2264.08	2181.36	2247.88	2197.56		645.13	2318.39	2229.75	2212.17	2215.08	2226.84		644.4	2314.51	2274.72	2188.86	2271.64	2191.95
644.35	2299.91	2266.67	2181.1	2250.66	2197.11		645.08	2210.35	2229.98	2211.87	2214.74	2227.11		644.35	2361.12	2277.8	2188.56	2274.75	2191.61
644.3	2284.83	2269.39	2180.84	2253.56	2196.66		645.03	2339.08	2230.56	2211.88	2214.7	2227.73		644.3	2307.02	2280.99	2188.28	2277.98	2191.29
644.25	2283.32	2272.24	2180.58	2256.6	2196.22		644.98	2275.53	2230.81	2211.51	2214.3	2228.03		644.25	2325.49	2284.28	2187.98	2281.3	2190.95
644.2	2230.9	2275.24	2180.32	2259.77	2195.78		644.93	2264.67	2231.29	2211.33	2214.08	2228.55		644.2	2326.17	2287.67	2187.68	2284.73	2190.62
644.15	2362.01	2278.38	2180.06	2263.09	2195.35		644.88	2316.18	2231.85	2211.18	2213.89	2229.14		644.15	2390.07	2291.18	2187.38	2288.28	2190.29
644.1	2353.05	2281.64	2179.79	2266.52	2194.91		644.83	2301.74	2232.31	2210.88	2213.55	2229.64		644.1	2313.66	2294.83	2187.11	2291.96	2189.99
644.05	2367.2	2285.05	2179.52	2270.1	2194.47		644.78	2245	2232.87	2210.62	2213.26	2230.24		644.05	2348.41	2298.56	2186.81	2295.72	2189.65
644	2272.66	2288.6	2179.25	2273.82	2194.03		644.73	2255.48	2233.65	2210.53	2213.12	2231.05		644	2385.87	2302.4	2186.53	2299.6	2189.33
643.95	2233.82	2292.32	2178.99	2277.7	2193.61		644.68	2349.04	2234.45	2210.4	2212.96	2231.89		643.95	2409.26	2306.37	2186.26	2303.6	2189.03
643.9	2290.25	2296.18	2178.74	2281.72	2193.19		644.63	2316.91	2235.06	2210.01	2212.53	2232.53		643.9	2471.34	2310.45	2185.99	2307.71	2188.73
643.85	2406.84	2300.18	2178.47	2285.88	2192.77		644.58	2276.89	2235.83	2209.7	2212.2	2233.33		643.85	2386.42	2314.67	2185.76	2311.96	2188.46
643.8	2328.28	2304.31	2178.2	2290.17	2192.34		644.53	2276.71	2236.78	2209.51	2211.97	2234.32		643.8	2408.91	2318.95	2185.48	2316.28	2188.16
643.75	2285.27	2308.6	2177.93	2294.62	2191.92		644.48	2367.92	2237.8	2209.32	2211.75	2235.38		643.75	2364.57	2323.35	2185.22	2320.7	2187.87
643.7	2309.45	2313.05	2177.67	2299.22	2191.51		644.43	2265.89	2238.65	2208.87	2211.27	2236.26		643.7	2283.61	2327.82	2184.94	2325.2	2187.56
643.65	2421.84	2317.64	2177.41	2303.95	2191.09		644.38	2341.17	2239.88	2208.71	2211.07	2237.51		643.65	2399.45	2332.36	2184.63	2329.77	2187.22
643.6	2270.04	2322.36	2177.13	2308.82	2190.67		644.33	2331	2240.98	2208.33	2210.67	2238.64		643.6	2323.63	2337.05	2184.36	2334.49	2186.93
643.55	2271.2	2327.23	2176.87	2313.84	2190.27		644.28	2262.76	2242.2	2207.98	2210.29	2239.89		643.55	2329.3	2341.79	2184.07	2339.25	2186.6
643.5	2438.93	2332.25	2176.61	2319	2189.86		644.23	2243.65	2243.71	2207.83	2210.1	2241.43		643.5	2309	2346.61	2183.78	2344.11	2186.28
643.45	2306.6	2337.4	2176.33	2324.28	2189.45		644.18	2284.79	2245.38	2207.73	2209.97	2243.13		643.45	2286.84	2351.52	2183.48	2349.04	2185.95
643.4	2318.78	2342.68	2176.07	2329.71	2189.04		644.13	2323.84	2247.04	2207.51	2209.73	2244.82		643.4	2317.51	2356.49	2183.17	2354.04	2185.62
643.35	2355.74	2348.1	2175.8	2335.26	2188.64		644.08	2270.57	2248.71	2207.18	2209.37	2246.52		643.35	2278.2	2361.56	2182.87	2359.14	2185.3
643.3	2433.29	2353.64	2175.53	2340.94	2188.24		644.03	2297.16	2250.64	2207	2209.16	2248.48		643.3	2337.62	2366.68	2182.56	2364.28	2184.96
643.25	2400.18	2359.3	2175.26	2346.72	2187.83		643.98	2279.43	2252.62	2206.74	2208.88	2250.49		643.25	2370.07	2371.89	2182.27	2369.51	2184.64
643.2	2359.38	2365.08	2174.98	2352.64	2187.43		643.93	2310.68	2254.78	2206.53	2208.65	2252.67		643.2	2334.34	2377.16	2181.99	2374.81	2184.34
643.15	2374.88	2370.97	2174.71	2358.66	2187.03		643.88	2378.37	2256.98	2206.24	2208.32	2254.9		643.15	2407.85	2382.48	2181.7	2380.16	2184.03
643.1	2347.01	2376.97	2174.44	2364.78	2186.63		643.83	2283.74	2259.13	2205.75	2207.81	2257.07		643.1	2357.4	2387.88	2181.44	2385.58	2183.74
643.05	2375.9	2383.07	2174.17	2371	2186.24		643.78	2270.52	2261.69	2205.53	2207.57	2259.65		643.05	2325.16	2393.3	2181.16	2391.02	2183.44
643	2345.09	2389.25	2173.9	2377.31	2185.85		643.73	2232.5	2264.43	2205.34	2207.36	2262.42		643	2343.18	2398.74	2180.86	2396.49	2183.12
642.95	2361.39	2395.53	2173.63	2383.71	2185.46		643.68	2223.87	2267.43	2205.27	2207.26	2265.44		642.95	2406	2404.22	2180.58	2401.99	2182.81
642.9	2368.18	2401.88	2173.36	2390.18	2185.07		643.63	2258.48	2270.61	2205.21	2207.18	2268.65		642.9	2353.7	2409.74	2180.32	2407.53	2182.53
642.85	2426.78	2408.29	2173.09	2396.7	2184.68		643.58	2240.96	2273.86	2205.06	2207.01	2271.92		642.85	2445.46	2415.26	2180.03	2413.07	2182.22
642.8	2421.74	2414.75	2172.82	2403.28	2184.29		643.53	2316.32	2277.32	2204.96	2206.88	2275.39		642.8	2446.17	2420.82	2179.79	2418.65	2181.95
642.75	2417.03	2421.26	2172.54	2409.9	2183.9		643.48	2320.99	2280.73	2204.64	2206.54	2278.83		642.75	2400.92	2426.37	2179.54	2424.23	2181.69
642.7	2518.49	2427.82	2172.26	2416.57	2183.51		643.43	2392.67	2284.29	2204.31	2206.19	2282.42		642.7	2315.08	2431.9	2179.28	2429.78	2181.4
642.65	2391.22	2434.37	2171.97	2423.23	2183.11		643.38	2446.85	2287.83	2203.78	2205.63	2285.98		642.65	2350.27	2437.37	2178.98	2435.27	2181.09
642.6	2417.99	2440.96	2171.7	2429.93	2182.73		643.33	2341.68	2291.4	2203.09	2204.92	2289.56		642.6	2290.29	2442.84	2178.7	2440.76	2180.78
642.55	2487.14	2447.54	2171.43	2436.61	2182.35		643.28	2345.34	2295.44	2202.69	2204.51	2293.62		642.55	2311	2448.24	2178.39	2446.18	2180.45
642.5	2459.71	2454.09	2171.14	2443.28	2181.96		643.23	2359.14	2299.64	2202.29	2204.08	2297.85		642.5	2413.05	2453.6	2178.1	2451.56	2180.14
642.45	2410.04	2460.64	2170.86	2449.92	2181.57		643.18	2326.86	2304	2201.84	2203.62	2302.22		642.45	2426.97	2458.94	2177.84	2456.92	2179.86
642.4	2417.64	2467.14	2170.58	2456.52	2181.2		643.13	2350.68	2308.62	2201.49	2203.24	2306.87		642.4	2314.05	2464.22	2177.59	2462.22	2179.59
642.35	2411.9	2473.58	2170.31	2463.07	2180.82		643.08	2383.11	2313.38	2201.06	2202.8	2311.64		642.35	2440.55	2469.39	2177.29	2467.41	2179.27
642.3	2419.69	2479.95	2170.03	2469.54	2180.44		643.03	2364.62	2318.22	2200.55	2202.26	2316.5		642.3	2402.53	2474.52	2177.04	2472.55	2179.01
642.25	2485.68	2486.23	2169.76	2475.92	2180.07		642.98	2301.95	2323.29	2200.08	2201.78	2321.59		642.25	2487.92	2479.53	2176.78	2477.59	2178.73
642.2	2518.23	2492.41	2169.47	2482.19	2179.69		642.93	2375.07	2328.73	2199.79	2201.47	2327.05		642.2	2439.69	2484.47	2176.55	2482.54	2178.48
642.15	2493.39	2498.45	2169.18	2488.34	2179.3		642.88	2321.84	2334.14	2199.29	2200.95	2332.48		642.15	2434.79	2489.27	2176.31	2487.36	2178.22
642.1	2405.59	2504.37	2168.9	2494.34	2178.92		642.83	2340.23	2339.89	2198.95	2200.59	2338.25		642.1	2439.52	2493.95	2176.06	2492.06	2177.95
642.05	2443.27	2510.13	2168.62	2500.2	2178.56		642.78	2465.57	2345.75	2198.54	2200.17	2344.13		642.05	2427.55	2498.48	2175.81	2496.61	2177.68
642	2439.95	2515.72	2168.34	2505.88	2178.18		642.73	2322.66	2351.44	2197.79	2199.39	2349.83		642	2461.89	2502.86	2175.56	2501.01	2177.42
641.95	2512.57	2521.13	2168.06	2511.38	2177.82		642.68	2274.93	2357.7	2197.43	2199.02	2356.11		641.95	2561.22	2507.09	2175.32	2505.26	2177.16
641.9	2459.13	2526.31	2167.78	2516.65	2177.44		642.63	2244.24	2364.25	2197.21	2198.78	2362.68		641.9	2472.3	2511.19	2175.13	2509.37	2176.95
641.85	2537.45	2531.28	2167.5	2521.7	2177.07		642.58	2276.54	2371.06	2197.08	2198.63	2369.51		641.85	2470.9	2515.08	2174.89	2513.27	2176.7
641.8	2511.98	2535.99	2167.21	2526.5	2176.69		642.53	2410.22	2377.93	2196.85	2198.39	2376.39		641.8	2444.44	2518.76	2174.66	2516.98	2176.45
641.75	2450.77	2540.43	2166.92	2531.03	2176.32		642.48	2330.56	2384.55	2196.24	2197.77	2383.03		641.75	2386.78	2522.24	2174.41	2520.47	2176.18
641.7	2510.43	2544.61	2166.64	2535.3	2175.95		642.43	2322.92	2391.55	2195.86	2197.37	2390.04		641.7	2487.36	2525.48	2174.15	2523.72	2175.9
641.65	2578.15	2548.49	2166.35	2539.25	2175.59		642.38	2418.18	2398.68	2195.5	2196.99	2397.19		641.65	2453.13	2528.53	2173.92	2526.8	2175.66
641.6	2523.88	2552.04	2166.06	2542.89	2175.21		642.33	2436.89	2405.68	2194.87	2196.35	2404.2		641.6	2528.45	2531.35	2173.68	2529.63	2175.4
641.55	2492.01	2555.26	2165.77	2546.19	2174.84		642.28	2380.77	2412.71	2194.18	2195.64	2411.25		641.55	2478.19	2533.95	2173.47	2532.24	2175.18
641.5	2539.83	2558.15	2165.48	2549.16	2174.47		642.23	2485.46	2420	2193.65	2195.1	2418.55		641.5	2565.74	2536.29	2173.24	2534.59	2174.93
641.45	2599.08	2560.68	2165.19	2551.77	2174.1		642.18	2383.52	2427.08	2192.82	2194.26	2425.64		641.45	2438.76	2538.4	2173.04	2536.72	2174.72
641.4	2557.36	2562.82	2164.9	2553.99	2173.73		642.13	2414.01	2434.51	2192.28	2193.7	2433.09		641.4	2445.38	2540.2	2172.8	2538.53	2174.46
641.35	2523.26	2564.59	2164.61	2555.84	2173.36		642.08	2440.57	2441.92	2191.65	2193.06	2440.52		641.35	2387.1	2541.73	2172.55	2540.08	2174.2
641.3	2551.09	2565.97	2164.32	2557.3	2173		642.03	2377.72	2449.29	2190.95	2192.34	2447.9		641.3	2539.32	2542.97	2172.29	2541.33	2173.92
641.25	2575.63	2566.95	2164.03	2558.35	2172.63		641.98	2402.66	2456.85	2190.41	2191.79	2455.48		641.25	2610.77	2543.98	2172.08	2542.36	2173.7
641.2	2474.14	2567.53	2163.73	2559	2172.26		641.93	2482.28	2464.36	2189.81	2191.17	2463		641.2	2579.43	2544.74	2171.91	2543.14	2173.51
641.15	2549.21	2567.7	2163.45	2559.24	2171.9		641.88	2421.6	2471.63	2188.98	2190.33	2470.28		641.15	2516.84	2545.2	2171.72	2543.61	2173.31
641.1	2604.27	2567.45	2163.16	2559.07	2171.54		641.83	2391.61	2479.06	2188.32	2189.66	2477.72		641.1	2552.75	2545.35	2171.5	2543.78	2173.08
641.05	2534.23	2566.79	2162.86	2558.47	2171.17		641.78	2511.04	2486.52	2187.74	2189.07	2485.19		641.05	2618.54	2545.23	2171.3	2543.66	2172.86
641	2573.41	2565.72	2162.57	2557.48	2170.81		641.73	2501.03	2493.57	2186.82	2188.14	2492.26		641	2545.33	2544.84	2171.13	2543.28	2172.68
640.95	2476.63	2564.24	2162.28	2556.06	2170.45		641.68	2457.5	2500.57	2185.93	2187.23	2499.27		640.95	2594.69	2544.13	2170.92	2542.59	2172.46
640.9	2513.59	2562.36	2161.99	2554.26	2170.09		641.63	2440.6	2507.59	2185.16	2186.45	2506.3		640.9	2557.27	2543.15	2170.74	2541.62	2172.26
640.85	2494.28	2560.09	2161.7	2552.05	2169.74		641.58	2465.79	2514.54	2184.43	2185.71	2513.27		640.85	2560.48	2541.87	2170.54	2540.36	2172.05
640.8	2586.63	2557.43	2161.42	2549.46	2169.39		641.53	2431.76	2521.27	2183.64	2184.9	2520.01		640.8	2585.1	2540.31	2170.34	2538.81	2171.84
640.75	2599.88	2554.39	2161.12	2546.48	2169.03		641.48	2528.79	2527.92	2182.93	2184.18	2526.67		640.75	2674.86	2538.49	2170.16	2537	2171.64
640.7	2662.08	2550.97	2160.82	2543.13	2168.66		641.43	2476.3	2534.11	2181.95	2183.18	2532.87		640.7	2562.67	2536.43	2170.01	2534.95	2171.48
640.65	2596.28	2547.2	2160.52	2539.42	2168.29		641.38	2554.86	2540.23	2181.11	2182.34	2539.01		640.65	2571.89	2534.05	2169.81	2532.59	2171.27
640.6	2610.87	2543.09	2160.22	2535.39	2167.93		641.33	2536.42	2545.91	2180.05	2181.26	2544.7		640.6	2626.95	2531.42	2169.62	2529.97	2171.07
640.55	2554.74	2538.67	2159.93	2531.02	2167.57		641.28	2511.93	2551.37	2179.04	2180.24	2550.17		640.55	2596.93	2528.56	2169.45	2527.12	2170.88
640.5	2457.68	2533.94	2159.63	2526.36	2167.22		641.23	2541.29	2556.62	2178.09	2179.28	2555.43		640.5	2523.31	2525.44	2169.26	2524.01	2170.69
640.45	2521.54	2528.93	2159.35	2521.4	2166.87		641.18	2543.4	2561.49	2177.06	2178.24	2560.31		640.45	2632.6	2522.05	2169.05	2520.64	2170.47
640.4	2571.35	2523.64	2159.06	2516.18	2166.52		641.13	2644.73	2566.02	2176.02	2177.19	2564.85		640.4	2545.77	2518.48	2168.89	2517.08	2170.29
640.35	2609.66	2518.09	2158.77	2510.69	2166.17		641.08	2521.08	2569.93	2174.69	2175.85	2568.77		640.35	2654.44	2514.66	2168.68	2513.26	2170.07
640.3	2492.93	2512.3	2158.47	2504.96	2165.81		641.03	2583.41	2573.82	2173.7	2174.85	2572.67		640.3	2676.41	2510.67	2168.52	2509.29	2169.9
640.25	2570.99	2506.3	2158.18	2499.02	2165.47		640.98	2535.77	2577.14	2172.54	2173.68	2576.01		640.25	2673.67	2506.49	2168.37	2505.12	2169.74
640.2	2562.25	2500.09	2157.89	2492.86	2165.11		640.93	2502.73	2580.2	2171.51	2172.64	2579.07		640.2	2609.49	2502.12	2168.22	2500.76	2169.58
640.15	2613.74	2493.7	2157.6	2486.53	2164.76		640.88	2600.36	2582.92	2170.57	2171.69	2581.8		640.15	2583.06	2497.55	2168.04	2496.2	2169.39
640.1	2516.25	2487.14	2157.3	2480.02	2164.41		640.83	2510.35	2584.93	2169.35	2170.45	2583.83		640.1	2539.26	2492.8	2167.86	2491.46	2169.19
640.05	2622.02	2480.44	2157.01	2473.38	2164.06		640.78	2496.09	2586.75	2168.38	2169.48	2585.65		640.05	2586.22	2487.87	2167.65	2486.55	2168.98
640	2615.91	2473.6	2156.71	2466.6	2163.71		640.73	2551.98	2588.13	2167.45	2168.54	2587.04		640	2607.1	2482.82	2167.47	2481.51	2168.78
639.95	2525.47	2466.64	2156.41	2459.69	2163.35		640.68	2556.89	2588.88	2166.36	2167.43	2587.8		639.95	2562.72	2477.64	2167.29	2476.34	2168.59
639.9	2390.51	2459.59	2156.12	2452.7	2163.01		640.63	2513.65	2589.13	2165.25	2166.32	2588.06		639.9	2509.87	2472.32	2167.09	2471.03	2168.39
639.85	2519.09	2452.49	2155.84	2445.65	2162.68		640.58	2649	2589.01	2164.26	2165.32	2587.95		639.85	2495.23	2466.86	2166.88	2465.57	2168.16
639.8	2541.86	2445.3	2155.56	2438.51	2162.34		640.53	2587.3	2588.01	2162.88	2163.93	2586.96		639.8	2483.84	2461.3	2166.66	2460.02	2167.93
639.75	2425.6	2438.06	2155.26	2431.32	2162		640.48	2587.92	2586.69	2161.67	2162.72	2585.65		639.75	2497.07	2455.63	2166.43	2454.37	2167.7
639.7	2547.83	2430.78	2154.99	2424.1	2161.67		640.43	2613.98	2584.87	2160.46	2161.5	2583.83		639.7	2505.7	2449.89	2166.21	2448.64	2167.47
639.65	2512.94	2423.49	2154.69	2416.86	2161.32		640.38	2617.43	2582.47	2159.18	2160.2	2581.45		639.65	2632.63	2444.09	2166	2442.84	2167.24
639.6	2526.85	2416.18	2154.4	2409.6	2160.98		640.33	2580.86	2579.58	2157.87	2158.89	2578.56		639.6	2481.69	2438.26	2165.83	2437.02	2167.07
639.55	2507.79	2408.88	2154.11	2402.35	2160.64		640.28	2586.54	2576.3	2156.67	2157.68	2575.3		639.55	2387.75	2432.32	2165.6	2431.1	2166.83
639.5	2417.36	2401.59	2153.83	2395.11	2160.31		640.23	2536.21	2572.54	2155.45	2156.45	2571.55		639.5	2345.61	2426.31	2165.34	2425.09	2166.56
639.45	2376.64	2394.34	2153.55	2387.91	2159.98		640.18	2590.29	2568.47	2154.37	2155.36	2567.47		639.45	2418.55	2420.25	2165.06	2419.04	2166.27
639.4	2310.26	2387.14	2153.27	2380.75	2159.66		640.13	2630.43	2563.78	2153.13	2154.11	2562.8		639.4	2465.35	2414.19	2164.81	2412.99	2166.01
639.35	2413.28	2379.99	2153.01	2373.66	2159.34		640.08	2574.26	2558.55	2151.78	2152.75	2557.58		639.35	2404.34	2408.12	2164.58	2406.93	2165.77
639.3	2356.73	2372.89	2152.73	2366.61	2159.02		640.03	2593.96	2553.07	2150.57	2151.54	2552.11		639.3	2496.64	2402.03	2164.32	2400.85	2165.5
639.25	2368.22	2365.87	2152.46	2359.63	2158.7		639.98	2569.13	2547.13	2149.32	2150.27	2546.18		639.25	2461.67	2395.98	2164.1	2394.81	2165.28
639.2	2393.22	2358.92	2152.18	2352.72	2158.38		639.93	2626.43	2540.89	2148.12	2149.07	2539.94		639.2	2438.49	2389.93	2163.87	2388.76	2165.03
639.15	2455.65	2352.05	2151.91	2345.9	2158.06		639.88	2682.17	2534.12	2146.76	2147.7	2533.18		639.15	2390.94	2383.88	2163.63	2382.72	2164.78
639.1	2304.26	2345.28	2151.63	2339.17	2157.73		639.83	2583.45	2526.86	2145.24	2146.18	2525.92		639.1	2448.97	2377.83	2163.37	2376.68	2164.51
639.05	2235.38	2338.62	2151.36	2332.56	2157.42		639.78	2583.13	2519.56	2144	2144.92	2518.64		639.05	2436.81	2371.84	2163.13	2370.7	2164.27
639	2341.94	2332.07	2151.1	2326.05	2157.12		639.73	2581.11	2511.97	2142.75	2143.67	2511.05		639	2331.22	2365.88	2162.89	2364.75	2164.02
638.95	2374.64	2325.62	2150.83	2319.65	2156.8		639.68	2561.13	2504.12	2141.51	2142.42	2503.21		638.95	2332.7	2359.92	2162.6	2358.8	2163.72
638.9	2273.31	2319.29	2150.56	2313.36	2156.49		639.63	2516.58	2496.07	2140.31	2141.22	2495.17		638.9	2339.92	2354.02	2162.32	2352.91	2163.43
638.85	2343.4	2313.09	2150.29	2307.21	2156.18		639.58	2531.35	2487.92	2139.24	2140.14	2487.03		638.85	2322.89	2348.17	2162.04	2347.06	2163.14
638.8	2225.83	2307.02	2150.02	2301.17	2155.87		639.53	2500.39	2479.53	2138.13	2139.02	2478.64		638.8	2298.65	2342.38	2161.75	2341.28	2162.85
638.75	2296.11	2301.09	2149.76	2295.28	2155.57		639.48	2501.41	2471.05	2137.1	2137.98	2470.17		638.75	2336.91	2336.65	2161.46	2335.56	2162.55
638.7	2253.79	2295.27	2149.5	2289.51	2155.26		639.43	2507.66	2462.41	2136.07	2136.94	2461.53		638.7	2299.48	2331	2161.18	2329.92	2162.26
638.65	2204.27	2289.61	2149.24	2283.89	2154.96		639.38	2473.18	2453.61	2135.01	2135.88	2452.74		638.65	2209.1	2325.42	2160.88	2324.35	2161.95
638.6	2300.36	2284.09	2148.98	2278.41	2154.66		639.33	2421.8	2444.78	2134.05	2134.91	2443.92		638.6	2233.76	2319.88	2160.55	2318.81	2161.61
638.55	2256.3	2278.71	2148.72	2273.07	2154.35		639.28	2348.18	2436.01	2133.23	2134.09	2435.16		638.55	2233.67	2314.43	2160.23	2313.37	2161.29
638.5	2229.66	2273.47	2148.45	2267.87	2154.05		639.23	2379.21	2427.38	2132.62	2133.47	2426.53		638.5	2234.66	2309.08	2159.91	2308.02	2160.96
638.45	2258.2	2268.37	2148.19	2262.81	2153.75		639.18	2477.46	2418.6	2131.92	2132.76	2417.76		638.45	2194.8	2303.81	2159.59	2302.77	2160.63
638.4	2223.02	2263.42	2147.93	2257.9	2153.45		639.13	2484.62	2409.51	2130.94	2131.78	2408.68		638.4	2258.52	2298.63	2159.25	2297.59	2160.29
638.35	2217.25	2258.62	2147.68	2253.14	2153.16		639.08	2450.49	2400.37	2129.94	2130.76	2399.54		638.35	2222.54	2293.56	2158.94	2292.53	2159.97
638.3	2241.69	2253.97	2147.42	2248.53	2152.86		639.03	2420.52	2391.33	2129.03	2129.85	2390.51		638.3	2244.74	2288.58	2158.61	2287.56	2159.64
638.25	2196.91	2249.46	2147.16	2244.05	2152.56		638.98	2395.64	2382.39	2128.2	2129.01	2381.58		638.25	2218.85	2283.71	2158.3	2282.7	2159.31
638.2	2141.78	2245.09	2146.9	2239.72	2152.27		638.93	2376.18	2373.56	2127.44	2128.25	2372.75		638.2	2138.95	2278.94	2157.97	2277.93	2158.98
638.15	2218.98	2240.88	2146.65	2235.54	2151.99		638.88	2427.15	2364.82	2126.73	2127.53	2364.02		638.15	2226.89	2274.24	2157.61	2273.24	2158.61
638.1	2188.79	2236.8	2146.39	2231.5	2151.69		638.83	2388.02	2356	2125.88	2126.68	2355.2		638.1	2237.36	2269.68	2157.29	2268.68	2158.28
638.05	2126.04	2232.86	2146.14	2227.6	2151.4		638.78	2324.21	2347.36	2125.13	2125.92	2346.57		638.05	2210.74	2265.23	2156.97	2264.24	2157.96
638	2209.75	2229.06	2145.89	2223.84	2151.12		638.73	2325.01	2339	2124.57	2125.35	2338.21		638	2193.59	2260.88	2156.64	2259.9	2157.62
637.95	2140.68	2225.39	2145.64	2220.21	2150.82		638.68	2349.28	2330.73	2124	2124.78	2329.95		637.95	2172.29	2256.63	2156.31	2255.66	2157.28
637.9	2095.12	2221.87	2145.39	2216.72	2150.54		638.63	2335.25	2322.5	2123.36	2124.13	2321.73		637.9	2144.39	2252.48	2155.96	2251.51	2156.93
637.85	2141.8	2218.48	2145.14	2213.36	2150.26		638.58	2289.18	2314.43	2122.76	2123.52	2313.66		637.85	2193.54	2248.43	2155.61	2247.47	2156.57
637.8	2202.89	2215.22	2144.89	2210.13	2149.98		638.53	2260.01	2306.62	2122.28	2123.05	2305.86		637.8	2233.8	2244.51	2155.27	2243.55	2156.23
637.75	2125.78	2212.07	2144.64	2207.02	2149.69		638.48	2232.88	2299.03	2121.89	2122.65	2298.28		637.75	2234.87	2240.71	2154.95	2239.76	2155.9
637.7	2226.54	2209.05	2144.39	2204.03	2149.4		638.43	2310	2291.68	2121.58	2122.33	2290.93		637.7	2202.81	2237.02	2154.64	2236.08	2155.58
637.65	2182.02	2206.14	2144.13	2201.16	2149.11		638.38	2249.23	2284.25	2121.04	2121.79	2283.51		637.65	2266.93	2233.43	2154.3	2232.49	2155.24
637.6	2132.25	2203.36	2143.87	2198.4	2148.82		638.33	2286	2277.15	2120.68	2121.42	2276.41		637.6	2174.02	2229.96	2154	2229.03	2154.93
637.55	2148.98	2200.69	2143.62	2195.77	2148.54		638.28	2375.27	2270.12	2120.21	2120.94	2269.39		637.55	2203.26	2226.57	2153.66	2225.64	2154.58
637.5	2117.96	2198.13	2143.38	2193.24	2148.26		638.23	2311.97	2263.01	2119.48	2120.21	2262.28		637.5	2137.94	2223.29	2153.33	2222.37	2154.24
637.45	2066.86	2195.67	2143.13	2190.82	2147.98		638.18	2257.66	2256.25	2118.94	2119.66	2255.52		637.45	2128.19	2220.09	2152.97	2219.18	2153.88
637.4	2128.74	2193.33	2142.89	2188.51	2147.71		638.13	2221.85	2249.82	2118.54	2119.26	2249.1		637.4	2121.35	2216.99	2152.61	2216.08	2153.51
637.35	2088.92	2191.08	2142.64	2186.29	2147.43		638.08	2328.57	2243.67	2118.25	2118.96	2242.95		637.35	2116.05	2213.98	2152.25	2213.08	2153.15
637.3	2109.79	2188.93	2142.39	2184.17	2147.15		638.03	2257.96	2237.4	2117.65	2118.36	2236.69		637.3	2128.58	2211.07	2151.88	2210.17	2152.78
637.25	2111.12	2186.87	2142.15	2182.14	2146.88		637.98	2249.17	2231.52	2117.25	2117.96	2230.82		637.25	2128.5	2208.26	2151.53	2207.37	2152.41
637.2	2152.46	2184.89	2141.9	2180.2	2146.6		637.93	2178.28	2225.85	2116.88	2117.58	2225.15		637.2	2127.16	2205.54	2151.17	2204.66	2152.05
637.15	2110.91	2183	2141.65	2178.34	2146.32		637.88	2225.52	2220.56	2116.7	2117.4	2219.87		637.15	2128.66	2202.91	2150.81	2202.04	2151.68
637.1	2112.16	2181.2	2141.4	2176.56	2146.04		637.83	2116.15	2215.32	2116.4	2117.08	2214.63		637.1	2161.55	2200.38	2150.45	2199.51	2151.32
637.05	2102.77	2179.47	2141.16	2174.86	2145.76		637.78	2121.43	2210.58	2116.4	2117.08	2209.89		637.05	2177.1	2197.94	2150.1	2197.08	2150.97
637	2139.82	2177.82	2140.91	2173.24	2145.49		637.73	2099.73	2206	2116.38	2117.06	2205.33		637	2202.58	2195.6	2149.76	2194.74	2150.62
636.95	2053.32	2176.23	2140.66	2171.68	2145.21		637.68	2132.99	2201.67	2116.43	2117.1	2201		636.95	2241.21	2193.35	2149.43	2192.5	2150.29
636.9	2164.36	2174.73	2140.42	2170.21	2144.94		637.63	2110.63	2197.43	2116.38	2117.05	2196.76		636.9	2215.99	2191.2	2149.12	2190.35	2149.97
636.85	2173.74	2173.28	2140.17	2168.78	2144.66		637.58	2162.19	2193.42	2116.4	2117.06	2192.75		636.85	2128.85	2189.12	2148.8	2188.27	2149.64
636.8	2088.14	2171.89	2139.91	2167.42	2144.38		637.53	2300.27	2189.44	2116.27	2116.93	2188.78		636.8	2162.71	2187.07	2148.44	2186.24	2149.28
636.75	2109.83	2170.57	2139.67	2166.13	2144.1		637.48	2135.9	2185.24	2115.75	2116.4	2184.58		636.75	2070.39	2185.12	2148.09	2184.29	2148.93
636.7	2110.26	2169.3	2139.42	2164.89	2143.83		637.43	2063.58	2181.67	2115.69	2116.34	2181.02		636.7	2125.34	2183.2	2147.71	2182.38	2148.54
636.65	2160.4	2168.08	2139.18	2163.7	2143.55		637.38	2122.97	2178.47	2115.84	2116.48	2177.82		636.65	2200.86	2181.38	2147.35	2180.55	2148.18
636.6	2129.05	2166.91	2138.92	2162.56	2143.28		637.33	2238.46	2175.25	2115.82	2116.46	2174.61		636.6	2129.96	2179.64	2147.03	2178.83	2147.84
636.55	2180.68	2165.8	2138.67	2161.47	2143		637.28	2150.59	2171.86	2115.47	2116.11	2171.22		636.55	2085.01	2177.95	2146.67	2177.14	2147.48
636.5	2267.53	2164.72	2138.42	2160.42	2142.72		637.23	2132.23	2168.87	2115.37	2116	2168.24		636.5	2128.26	2176.3	2146.29	2175.5	2147.1
636.45	2148.53	2163.68	2138.16	2159.4	2142.43		637.18	2121.56	2166.08	2115.32	2115.95	2165.45		636.45	2143.27	2174.73	2145.94	2173.93	2146.74
636.4	2075.66	2162.69	2137.9	2158.44	2142.15		637.13	2176.71	2163.46	2115.3	2115.93	2162.84		636.4	2181.28	2173.22	2145.59	2172.43	2146.38
636.35	2161.48	2161.74	2137.66	2157.52	2141.88		637.08	2182.75	2160.81	2115.13	2115.75	2160.19		636.35	2103.42	2171.78	2145.25	2170.99	2146.04
636.3	2132.46	2160.83	2137.41	2156.63	2141.6		637.03	2126.16	2158.28	2114.94	2115.55	2157.67		636.3	2149.62	2170.37	2144.88	2169.58	2145.67
636.25	2124.13	2159.95	2137.16	2155.78	2141.33		636.98	2089.97	2156.04	2114.9	2115.52	2155.43		636.25	2100.44	2169.02	2144.54	2168.24	2145.32
636.2	2229.09	2159.11	2136.91	2154.96	2141.05		636.93	2201.86	2154.02	2114.97	2115.58	2153.41		636.2	2149.44	2167.71	2144.17	2166.93	2144.95
636.15	2161.48	2158.28	2136.65	2154.16	2140.77		636.88	2173.35	2151.8	2114.73	2115.33	2151.19		636.15	2113.59	2166.46	2143.82	2165.69	2144.59
636.1	2098.01	2157.49	2136.4	2153.4	2140.49		636.83	2150.08	2149.76	2114.56	2115.16	2149.16		636.1	2128.79	2165.24	2143.46	2164.47	2144.23
636.05	2104.38	2156.74	2136.15	2152.67	2140.22		636.78	2155.52	2147.9	2114.46	2115.06	2147.31		636.05	2167.64	2164.07	2143.1	2163.31	2143.87
636	2134.41	2156.01	2135.91	2151.96	2139.95		636.73	2087.63	2146.13	2114.34	2114.94	2145.54		636	2133.27	2162.96	2142.76	2162.2	2143.52
635.95	2116.47	2155.29	2135.66	2151.27	2139.68		636.68	2170.08	2144.64	2114.42	2115.01	2144.05		635.95	2132.15	2161.87	2142.41	2161.12	2143.16
635.9	2121.13	2154.61	2135.41	2150.61	2139.4		636.63	2101.25	2143.01	2114.26	2114.85	2142.43		635.9	2232.07	2160.82	2142.05	2160.07	2142.8
635.85	2086.78	2153.94	2135.16	2149.97	2139.13		636.58	2138.23	2141.67	2114.3	2114.88	2141.09		635.85	2103.05	2159.85	2141.74	2159.1	2142.49
635.8	2189.99	2153.3	2134.91	2149.35	2138.86		636.53	2176.18	2140.3	2114.23	2114.81	2139.72		635.8	2186.98	2158.86	2141.38	2158.11	2142.11
635.75	2159.71	2152.67	2134.66	2148.74	2138.58		636.48	2111.08	2138.91	2114.05	2114.63	2138.33		635.75	2227.46	2157.93	2141.04	2157.19	2141.78
635.7	2135.76	2152.06	2134.41	2148.15	2138.31		636.43	2165.57	2137.77	2114.06	2114.63	2137.2		635.7	2142.66	2157.05	2140.73	2156.32	2141.46
635.65	2184.67	2151.46	2134.16	2147.58	2138.03		636.38	2135.44	2136.55	2113.92	2114.48	2135.98		635.65	2104.93	2156.17	2140.38	2155.44	2141.11
635.6	2112.33	2150.88	2133.9	2147.02	2137.76		636.33	2066.16	2135.47	2113.86	2114.42	2134.91		635.6	2106.93	2155.3	2140.01	2154.57	2140.74
635.55	2053.15	2150.32	2133.65	2146.48	2137.49		636.28	2137.73	2134.66	2113.99	2114.55	2134.11		635.55	2169.7	2154.45	2139.65	2153.73	2140.37
635.5	2058.05	2149.77	2133.41	2145.96	2137.22		636.23	2121.41	2133.71	2113.92	2114.48	2133.16		635.5	2147.15	2153.66	2139.31	2152.94	2140.03
635.45	2133.91	2149.24	2133.17	2145.45	2136.96		636.18	2093.18	2132.86	2113.9	2114.45	2132.31		635.45	2174.86	2152.88	2138.97	2152.17	2139.68
635.4	2066.51	2148.72	2132.92	2144.95	2136.69		636.13	2084.31	2132.14	2113.96	2114.51	2131.59		635.4	2077.17	2152.13	2138.63	2151.43	2139.34
635.35	2224.47	2148.21	2132.68	2144.46	2136.42		636.08	2183.65	2131.49	2114.05	2114.59	2130.95		635.35	2046.24	2151.37	2138.26	2150.67	2138.96
635.3	2149.02	2147.69	2132.42	2143.97	2136.14		636.03	2072.37	2130.61	2113.85	2114.39	2130.07		635.3	2085.87	2150.61	2137.87	2149.92	2138.57
635.25	2105.09	2147.2	2132.16	2143.49	2135.87		635.98	2069.67	2130.09	2113.97	2114.5	2129.55		635.25	2210.01	2149.89	2137.5	2149.2	2138.19
635.2	2156.98	2146.71	2131.92	2143.03	2135.6		635.93	2028.46	2129.61	2114.09	2114.63	2129.08		635.2	2144.7	2149.24	2137.18	2148.55	2137.87
635.15	2111.56	2146.23	2131.66	2142.57	2135.32		635.88	2072.49	2129.29	2114.34	2114.87	2128.76		635.15	2141.65	2148.58	2136.83	2147.89	2137.52
635.1	2100.43	2145.77	2131.42	2142.13	2135.06		635.83	2079.62	2128.88	2114.45	2114.98	2128.35		635.1	2183.85	2147.93	2136.48	2147.24	2137.16
635.05	2080.14	2145.31	2131.17	2141.69	2134.79		635.78	2041.74	2128.49	2114.55	2115.08	2127.96		635.05	2133.79	2147.31	2136.15	2146.63	2136.83
635	2079.45	2144.86	2130.93	2141.26	2134.52		635.73	1995.83	2128.23	2114.76	2115.28	2127.71		635	2145.35	2146.69	2135.8	2146.01	2136.47
634.95	2178.44	2144.42	2130.68	2140.84	2134.26		635.68	2067.16	2128.13	2115.1	2115.61	2127.61		634.95	2079.8	2146.09	2135.45	2145.41	2136.12
634.9	2138.18	2143.97	2130.43	2140.41	2133.98		635.63	2096.34	2127.86	2115.23	2115.75	2127.34		634.9	2077.25	2145.47	2135.08	2144.8	2135.75
634.85	2093.67	2143.53	2130.18	2139.99	2133.71		635.58	2060.57	2127.53	2115.29	2115.8	2127.02		634.85	2183.84	2144.86	2134.71	2144.2	2135.37
634.8	2161.3	2143.11	2129.93	2139.59	2133.45		635.53	2062.92	2127.32	2115.44	2115.95	2126.81		634.8	2125.05	2144.31	2134.38	2143.65	2135.04
634.75	2160.94	2142.68	2129.68	2139.18	2133.17		635.48	2108.35	2127.13	2115.59	2116.1	2126.63		634.75	2107.34	2143.74	2134.03	2143.09	2134.68
634.7	2141.38	2142.25	2129.42	2138.78	2132.9		635.43	2052.94	2126.83	2115.61	2116.11	2126.33		634.7	2103.74	2143.18	2133.66	2142.53	2134.32
634.65	2165.49	2141.84	2129.17	2138.38	2132.63		635.38	2131.91	2126.71	2115.79	2116.29	2126.21		634.65	2146.78	2142.62	2133.3	2141.97	2133.95
634.6	2219.11	2141.42	2128.92	2137.98	2132.36		635.33	2116.07	2126.38	2115.74	2116.24	2125.88		634.6	2299.64	2142.09	2132.96	2141.45	2133.6
634.55	2192.85	2141.01	2128.66	2137.59	2132.08		635.28	2034.06	2126.11	2115.74	2116.24	2125.61		634.55	2208.98	2141.63	2132.67	2140.99	2133.31
634.5	2232.51	2140.6	2128.4	2137.2	2131.8		635.23	2097.45	2126.09	2115.98	2116.47	2125.6		634.5	2195.86	2141.14	2132.35	2140.51	2132.99
634.45	2147.57	2140.19	2128.14	2136.8	2131.52		635.18	2056.59	2125.9	2116.03	2116.52	2125.41		634.45	2190.7	2140.66	2132.03	2140.02	2132.66
634.4	2118.93	2139.79	2127.89	2136.43	2131.25		635.13	2081.38	2125.84	2116.2	2116.68	2125.35		634.4	2064.17	2140.17	2131.7	2139.54	2132.33
634.35	2203.65	2139.4	2127.64	2136.05	2130.99		635.08	2071.8	2125.72	2116.3	2116.78	2125.24		634.35	2021.09	2139.65	2131.32	2139.02	2131.95
634.3	2099.82	2139	2127.38	2135.68	2130.71		635.03	2117.28	2125.64	2116.42	2116.9	2125.16		634.3	2208.58	2139.11	2130.93	2138.49	2131.55
634.25	2069.06	2138.62	2127.13	2135.31	2130.44		634.98	2113.05	2125.45	2116.42	2116.9	2124.97		634.25	2171.16	2138.66	2130.61	2138.03	2131.23
634.2	2083.62	2138.24	2126.89	2134.95	2130.18		634.93	2134.02	2125.27	2116.43	2116.9	2124.8		634.2	2198.92	2138.19	2130.28	2137.57	2130.89
634.15	2113.28	2137.87	2126.64	2134.6	2129.92		634.88	2137.45	2125.04	2116.38	2116.85	2124.57		634.15	2175.89	2137.74	2129.95	2137.12	2130.57
634.1	2102.03	2137.5	2126.39	2134.24	2129.65		634.83	2001.81	2124.81	2116.32	2116.79	2124.34		634.1	2151.6	2137.28	2129.62	2136.67	2130.23
634.05	2093.52	2137.12	2126.15	2133.89	2129.39		634.78	2138.59	2124.97	2116.64	2117.11	2124.51		634.05	2100.4	2136.82	2129.28	2136.22	2129.89
634	2204.77	2136.76	2125.9	2133.53	2129.12		634.73	2140.09	2124.76	2116.58	2117.05	2124.3		634	2128.92	2136.35	2128.92	2135.74	2129.52
							634.68	2144.57	2124.54	2116.52	2116.98	2124.08		633.95	2210.2
							634.63	2092.83	2124.32	2116.44	2116.89	2123.86		633.9	2165.29
							634.58	2196.02	2124.25	2116.5	2116.96	2123.79		633.85	2122.24
							634.53	2060.29	2123.89	2116.28	2116.73	2123.44		633.8	2130.61
							634.48	2138.97	2123.92	2116.44	2116.89	2123.47		633.75	2116.04
							634.43	2150.44	2123.74	2116.37	2116.82	2123.29		633.7	2118.54
							634.38	1993.2	2123.52	2116.28	2116.72	2123.07		633.65	2118.92
							634.33	2131.18	2123.75	2116.62	2117.07	2123.31		633.6	2128.91
							634.28	2176.55	2123.6	2116.58	2117.02	2123.16		633.55	2099.75
							634.23	2136.26	2123.32	2116.41	2116.85	2122.89		633.5	2144.83
							634.18	2105.07	2123.16	2116.36	2116.79	2122.73		633.45	2053.37
							634.13	2170.2	2123.09	2116.39	2116.82	2122.66		633.4	2058.63
							634.08	2150.56	2122.84	2116.24	2116.67	2122.41		633.35	2086.48
							634.03	2075.12	2122.65	2116.14	2116.57	2122.22		633.3	2164.79
							633.98	2094.43	2122.67	2116.26	2116.68	2122.25		633.25	2137.21
							633.93	2206.9	2122.64	2116.32	2116.74	2122.22		633.2	2050.63
							633.88	2150.14	2122.3	2116.06	2116.48	2121.88		633.15	2060.47
							633.83	2141.52	2122.11	2115.96	2116.38	2121.7		633.1	2088.53
							633.78	2107.19	2121.96	2115.89	2116.31	2121.54		633.05	2170.86
							633.73	2103.79	2121.9	2115.92	2116.33	2121.49		633	2116.42
							633.68	2177.83	2121.85	2115.95	2116.36	2121.44		632.95	2113.61
							633.63	2162.24	2121.6	2115.77	2116.18	2121.19		632.9	2090.1
							633.58	2101.26	2121.39	2115.64	2116.05	2120.99		632.85	2064.95
							633.53	2011.99	2121.36	2115.68	2116.09	2120.95		632.8	2063.32
							633.48	2145.13	2121.58	2115.98	2116.38	2121.18		632.75	2170.72
							633.43	2147.77	2121.42	2115.89	2116.29	2121.02		632.7	2147.01
							633.38	2095.13	2121.26	2115.8	2116.2	2120.86		632.65	2080.09
							633.33	2052.58	2121.25	2115.86	2116.26	2120.86		632.6	2108.98
							633.28	2121.99	2121.36	2116.04	2116.44	2120.97		632.55	2177.36
							633.23	2095.34	2121.28	2116.03	2116.42	2120.89		632.5	2108.84
							633.18	2096.09	2121.28	2116.08	2116.47	2120.89		632.45	2092.66
							633.13	2149.95	2121.27	2116.14	2116.53	2120.88		632.4	2134
							633.08	2124.19	2121.11	2116.05	2116.43	2120.72		632.35	2117.04
							633.03	2106	2121.03	2116.02	2116.41	2120.64		632.3	2149.77
							632.98	2140.68	2120.99	2116.05	2116.43	2120.61		632.25	2145.31
							632.93	2175.09	2120.86	2115.98	2116.36	2120.49		632.2	2191.05
							632.88	2169.64	2120.64	2115.81	2116.19	2120.26		632.15	2176.9
							632.83	2090.31	2120.43	2115.66	2116.03	2120.05		632.1	2242.1
							632.78	2049.39	2120.45	2115.73	2116.11	2120.07		632.05	2289.99
							632.73	2128.76	2120.58	2115.92	2116.29	2120.21
							632.68	2099.19	2120.49	2115.88	2116.25	2120.12
							632.63	2096.82	2120.48	2115.93	2116.3	2120.11
							632.58	2033.37	2120.49	2115.99	2116.35	2120.12
							632.53	1996.25	2120.67	2116.22	2116.58	2120.3
							632.48	2111.73	2120.96	2116.56	2116.92	2120.6
							632.43	2122.03	2120.92	2116.57	2116.93	2120.56
							632.38	2069.38	2120.86	2116.56	2116.92	2120.5
							632.33	2039.9	2120.95	2116.69	2117.05	2120.59
							632.28	2065.14	2121.12	2116.91	2117.26	2120.76
							632.23	2102.47	2121.22	2117.06	2117.41	2120.87
							632.18	2099.52	2121.21	2117.1	2117.45	2120.86
							632.13	2205.03	2121.22	2117.15	2117.5	2120.87
							632.08	2137.8	2120.93	2116.9	2117.25	2120.58
							632.03	2073.88	2120.82	2116.84	2117.19	2120.48
							631.98	2063.06	2120.9	2116.96	2117.31	2120.56
							631.93	2081.51	2121.01	2117.12	2117.46	2120.67
							631.88	2102.7	2121.07	2117.22	2117.56	2120.74
							631.83	2142.75	2121.07	2117.26	2117.6	2120.74
							631.78	2128.67	2120.96	2117.19	2117.52	2120.63
							631.73	2119.75	2120.89	2117.15	2117.49	2120.56

## Sheet: Fig.4c
0	5.75606
0.01287	5.75606
0.02575	4.00341
0.03862	2.98658
0.05149	2.198
0.06437	1.97667
0.07724	0.22485
0.09011	-0.92203
0.10299	-1.61497
0.11586	-2.24147
0.12874	-3.58002
0.14161	-2.81306
0.15448	-3.49739
0.16736	-2.03853
0.18023	-3.05625
0.1931	-3.73497
0.20598	-3.85215
0.21885	26.7395
0.23172	53.2077
0.2446	68.2777
0.25747	80.3878
0.27034	92.8745
0.28322	97.6769
0.29609	124.468
0.30896	169.017
0.32184	195.358
0.33471	223.647
0.34758	253.028
0.36046	278.506
0.37333	304.192
0.38621	345.765
0.39908	367.391
0.41195	389.744
0.42483	404.355
0.4377	421.574
0.45057	438.303
0.46345	455.942
0.47632	471.237
0.48919	484.672
0.50207	498.127
0.51494	510.187
0.52781	551.221
0.54069	587.603
0.55356	604.157
0.56643	619.232
0.57931	632.807
0.59218	645.483
0.60506	657.642
0.61793	676.916
0.6308	688.779
0.64368	695.359
0.65655	701.584
0.66942	704.919
0.6823	704.486
0.69517	709.614
0.70804	708.517
0.72092	704.581
0.73379	701.002
0.74666	695.465
0.75954	691.023
0.77241	695.242
0.78528	692.631
0.79816	688.945
0.81103	684.152
0.82391	678.131
0.83678	674.49
0.84965	673.962
0.86253	669.53
0.8754	664.43
0.88827	657.214
0.90115	646.827
0.91402	632.894
0.92689	615.815
0.93977	586.166
0.95264	526.656
0.96551	454.876
0.97839	396.572
0.99126	323.085
1.00414	256.62
1.01701	196.255
1.02988	-9.48134
1.04276	-9.82945
1.05563	-9.7759
1.0685	-9.99435
1.08138	3.40611
1.09425	3.21139
1.10712	3.18918
1.12	3.84398
1.13287	3.34828
1.14574	3.27371
1.15862	3.38409
1.17149	3.8274
1.18436	3.2962
1.19724	2.66454
1.21011	2.76166
1.22298	3.66237
1.23586	3.1105
1.24873	3.27351
1.2616	3.53284
1.27448	3.18517
1.28735	3.15857
1.30023	1.23063
1.3131	-0.56912
1.32597	-0.84003
1.33885	-1.70575
1.35172	-2.53544
1.36459	-1.43026
1.37747	-2.07975
1.39034	-2.33398
1.40321	-2.72699
1.41609	-1.97638
1.42896	-1.44147
1.44183	-1.21239
1.45471	-0.94202

## Sheet: Fig.4e
dark
0	368.358
17.5679	368.358
35.1358	360.118
52.7037	353.099
70.2717	370.19
87.8396	368.664
105.407	367.443
122.975	368.053
140.543	369.884
158.111	367.443
175.679	374.157
193.247	352.489
210.815	344.859
228.383	340.587
245.951	328.684
263.519	339.976
281.087	326.853
298.655	331.431
316.223	317.698
333.79	325.327
351.358	330.21
368.926	317.698
386.494	317.392
404.062	316.477

[truncated: 9 more sheets: Fig.4g, Fig.5a, Fig.5b, Fig.6a, Fig.6b, Fig.6c, Fig.6d, Fig.6e, Fig.6f]
